# Supplementary material for: Genetic variants for prediction of gestational diabetes mellitus and modulation of susceptibility by a nutritional intervention based on a Mediterranean diet
Source: Front Endocrinol (Lausanne). 2022 Oct 13;13:1036088. doi: 10.3389/fendo.2022.1036088 (PMC9612917; doi:10.3389/fendo.2022.1036088)
Supplement: Supplementary file 1 [file Table_1.xlsx]

## Sheet: Sup_Table 1
Supplementary Table 1. Initial SNPs List.
SOURCE	CHROM	LOCUS	ID	POS GRCh38.p13	REF ALLELE	QC	QC CRITERIUM	QC THRESHOLD	REFERENCES
https://www.ncbi.nlm.nih.gov/snp/rs1801131	1	MTHFR	rs1801131	11794419	T	YES			4
https://www.ncbi.nlm.nih.gov/snp/rs1801133	1	MTHFR	rs1801133	11796321	G	YES			4
https://www.ncbi.nlm.nih.gov/snp/rs340874	1	PROX1	rs340874	213985913	T	YES			8
https://www.ncbi.nlm.nih.gov/snp/rs2785980	1	LYPLAL1	rs2785980	219527177	T	YES			8
https://www.ncbi.nlm.nih.gov/snp/rs1805087	1	MTR	rs1805087	236885200	A	YES			4, 10
https://www.ncbi.nlm.nih.gov/snp/rs1371614	2	DPYSL5	rs1371614	26930006	C	YES			8
https://www.ncbi.nlm.nih.gov/snp/rs780094	2	GCKR	rs780094	27518370	T	YES			4
https://www.ncbi.nlm.nih.gov/snp/rs1530559	2	MAP3K19	rs1530559	134998059	A	YES			8
https://www.ncbi.nlm.nih.gov/snp/rs6742799	2	RBMS1	rs6742799	160460949	A	YES			8
https://www.ncbi.nlm.nih.gov/snp/rs2119289	2	FIGN	rs2119289	163641436	C	YES			5
https://www.ncbi.nlm.nih.gov/snp/rs7607980	2	COBLL1	rs7607980	164694691	T	YES			8
https://www.ncbi.nlm.nih.gov/snp/rs560887	2	G6PC2	rs560887	168906638	T	YES			4
https://www.ncbi.nlm.nih.gov/snp/rs563694	2	G6PC2	rs563694	168917561	C	YES			4
https://www.ncbi.nlm.nih.gov/snp/rs2943634	2	IRS1	rs2943634	226203364	A	YES			8
https://www.ncbi.nlm.nih.gov/snp/rs1801278	2	IRS1	rs1801278	226795828	C	YES			4
https://www.ncbi.nlm.nih.gov/snp/rs17036328	3	PPARG	rs17036328	12348985	T	YES			8
https://www.ncbi.nlm.nih.gov/snp/rs1801282	3	PPARG	rs1801282	12351626	C	YES			8
https://www.ncbi.nlm.nih.gov/snp/rs1496653	3	UBE2E2	rs1496653	23413299	A	YES			8
https://www.ncbi.nlm.nih.gov/snp/rs11715915	3	AMT	rs11715915	49417897	C	YES			8
https://www.ncbi.nlm.nih.gov/snp/rs1106306	3	CCND2	rs1106306	89956222	T	NO	MAF	MAF < 0.05	8
https://www.ncbi.nlm.nih.gov/snp/rs11708067	3	ADCY5	rs11708067	123346931	A	YES			8
https://www.ncbi.nlm.nih.gov/snp/rs11920090	3	SLC2A2	rs11920090	170999732	T	YES			8
https://www.ncbi.nlm.nih.gov/snp/rs4402960	3	IGF2BP2	rs4402960	185793899	G	YES			1, 2, 9-11
https://www.ncbi.nlm.nih.gov/snp/rs7651090	3	IGF2BP2	rs7651090	185795604	A	YES			8
https://www.ncbi.nlm.nih.gov/snp/rs2241766	3	ADIPOQ	rs2241766	186853103	T	YES			8
https://www.ncbi.nlm.nih.gov/snp/rs4458523	4	WFS1	rs4458523	6288259	T	YES			8
https://www.ncbi.nlm.nih.gov/snp/rs3822072	4	FAM13A	rs3822072	88820118	G	YES			8
https://www.ncbi.nlm.nih.gov/snp/rs9884482	4	TET2	rs9884482	105160479	T	YES			8
https://www.ncbi.nlm.nih.gov/snp/rs4691380	4	PDGFC	rs4691380	156798972	C	YES			8
https://www.ncbi.nlm.nih.gov/snp/rs17727202	5	IRX1	rs17727202	4355595	T	YES			4
https://www.ncbi.nlm.nih.gov/snp/rs4865796	5	ARL15	rs4865796	53976834	G	NO	GENO	GENO > 5%	8
https://www.ncbi.nlm.nih.gov/snp/rs459193	5	ANKRD55	rs459193	56510924	A	YES			8
https://www.ncbi.nlm.nih.gov/snp/rs7708285	5	ZBED3	rs7708285	77130042	G	YES			8
https://www.ncbi.nlm.nih.gov/snp/rs13179048	5	PCSK1	rs13179048	96207022	C	YES			8
https://www.ncbi.nlm.nih.gov/snp/rs17085593	5	PCSK1	rs17085593	96295001	C	YES			4
https://www.ncbi.nlm.nih.gov/snp/rs6235	5	PCSK1	rs6235	96393194	C	YES			4
https://www.ncbi.nlm.nih.gov/snp/rs17762454	6	RREB1	rs17762454	7212967	C	YES			8
https://www.ncbi.nlm.nih.gov/snp/rs9379084	6	RREB1	rs9379084	7231610	G	YES			3
https://www.ncbi.nlm.nih.gov/snp/rs7756992	6	CDKAL1	rs7756992	20679478	A	YES			8
https://www.ncbi.nlm.nih.gov/snp/rs9368222	6	CDKAL1	rs9368222	20686765	C	YES			8
https://www.ncbi.nlm.nih.gov/snp/rs2745353	6	RSPO3	rs2745353	127131790	C	YES			8
https://www.ncbi.nlm.nih.gov/snp/rs7756134	6	PARK2	rs7756134	162317772	C	NO	MAF	MAF < 0.05	4
https://www.ncbi.nlm.nih.gov/snp/rs2191349	7	DGKB	rs2191349	15024684	G	YES			8
https://www.ncbi.nlm.nih.gov/snp/rs1799884	7	GCK	rs1799884	44189469	C	YES			4
https://www.ncbi.nlm.nih.gov/snp/rs4607517	7	GCK	rs4607517	44196069	G	YES			4
https://www.ncbi.nlm.nih.gov/snp/rs933360	7	GRB10	rs933360	50690548	C	YES			8
https://www.ncbi.nlm.nih.gov/snp/rs6943153	7	GRB10	rs6943153	50723882	T	YES			8
https://www.ncbi.nlm.nih.gov/snp/rs1167800	7	HIP1	rs1167800	75546898	A	YES			8
https://www.ncbi.nlm.nih.gov/snp/rs4841132	8	PPP1R3B	rs4841132	9326086	A	YES			4
https://www.ncbi.nlm.nih.gov/snp/rs7004769	8	PPP1R3B	rs7004769	9330085	A	YES			4
https://www.ncbi.nlm.nih.gov/snp/rs12549902	8	ANK1	rs12549902	41651740	G	YES			8
https://www.ncbi.nlm.nih.gov/snp/rs13266634	8	SLC30A8	rs13266634	117172544	C	YES			1, 2, 9-11
https://www.ncbi.nlm.nih.gov/snp/rs3802177	8	SLC30A8	rs3802177	117172786	G	YES			3
https://www.ncbi.nlm.nih.gov/snp/rs11558471	8	SLC30A8	rs11558471	117173494	A	YES			8
https://www.ncbi.nlm.nih.gov/snp/rs7041847	9	GLIS3	rs7041847	4287466	A	YES			3
https://www.ncbi.nlm.nih.gov/snp/rs7034200	9	GLIS3	rs7034200	4289050	C	YES			8
https://www.ncbi.nlm.nih.gov/snp/rs10814916	9	GLIS3	rs10814916	4293150	A	YES			3
https://www.ncbi.nlm.nih.gov/snp/rs10811661	9	CDKN2B	rs10811661	22134095	T	YES			1, 2, 9-11
https://www.ncbi.nlm.nih.gov/snp/rs16913693	9	IKBKAP	rs16913693	108918079	T	NO	MAF	MAF < 0.05	8
https://www.ncbi.nlm.nih.gov/snp/rs573904	9	SARDH	rs573904	133734024	C	YES			5
https://www.ncbi.nlm.nih.gov/snp/rs11787792	9	GPSM1	rs11787792	136357696	G	NO	HW	HW p < E-72	3
https://www.ncbi.nlm.nih.gov/snp/rs3829109	9	DNLZ	rs3829109	136362314	G	NO	HW	HW p < E-37	8
https://www.ncbi.nlm.nih.gov/snp/rs11257655	10	CDC123	rs11257655	12265895	C	YES			8
https://www.ncbi.nlm.nih.gov/snp/rs12779790	10	CDC123	rs12779790	12286011	A	YES			4
https://www.ncbi.nlm.nih.gov/snp/rs1801222	10	CUBN	rs1801222	17114152	A	YES			5
https://www.ncbi.nlm.nih.gov/snp/rs4746822	10	HKDC1	rs4746822	69223185	C	YES			4
https://www.ncbi.nlm.nih.gov/snp/rs7923866	10	HHEX	rs7923866	92722319	C	YES			8
https://www.ncbi.nlm.nih.gov/snp/rs10885122	10	ADRA2A	rs10885122	111282335	T	YES			8
https://www.ncbi.nlm.nih.gov/snp/rs34872471	10	TCF7L2	rs34872471	112994312	T	YES			3
https://www.ncbi.nlm.nih.gov/snp/rs4506565	10	TCF7L2	rs4506565	112996282	A	YES			3
https://www.ncbi.nlm.nih.gov/snp/rs7903146	10	TCF7L2	rs7903146	112998590	C	YES			1, 2, 9-11
https://www.ncbi.nlm.nih.gov/snp/rs2334499	11	DUSP8	rs2334499	1675619	C	YES			8
https://www.ncbi.nlm.nih.gov/snp/rs2237892	11	KCNQ1	rs2237892	2818521	C	NO	HW	HW p < E-13	1, 2, 9-11
https://www.ncbi.nlm.nih.gov/snp/rs5215	11	KCNJ11	rs5215	17387083	C	YES			8
https://www.ncbi.nlm.nih.gov/snp/rs11605924	11	CRY2	rs11605924	45851540	A	YES			8
https://www.ncbi.nlm.nih.gov/snp/rs7944584	11	MADD	rs7944584	47314769	A	YES			8
https://www.ncbi.nlm.nih.gov/snp/rs1483121	11	OR4S1	rs1483121	48311808	G	YES			8
https://www.ncbi.nlm.nih.gov/snp/rs174550	11	FADS1	rs174550	61804006	T	YES			8
https://www.ncbi.nlm.nih.gov/snp/rs11603334	11	ARAP1	rs11603334	72721940	G	YES			8
https://www.ncbi.nlm.nih.gov/snp/rs1387153	11	MTNR1B	rs1387153	92940662	C	YES			4, 10
https://www.ncbi.nlm.nih.gov/snp/rs10830962	11	MTNR1B	rs10830962	92965261	C	YES			4, 5
https://www.ncbi.nlm.nih.gov/snp/rs10830963	11	MTNR1B	rs10830963	92975544	C	YES			3
https://www.ncbi.nlm.nih.gov/snp/rs2657879	12	GLS2	rs2657879	56471554	A	YES			8
https://www.ncbi.nlm.nih.gov/snp/rs35767	12	IGF1	rs35767	102481791	A	YES			8
https://www.ncbi.nlm.nih.gov/snp/rs7957197	12	HNF1A	rs7957197	121022883	T	YES			3
https://www.ncbi.nlm.nih.gov/snp/rs10747083	12	P2RX2	rs10747083	132465032	G	YES			8
https://www.ncbi.nlm.nih.gov/snp/rs2293941	13	PDX1	rs2293941	27917061	G	YES			8
https://www.ncbi.nlm.nih.gov/snp/rs576674	13	KL	rs576674	32980164	G	YES			8
https://www.ncbi.nlm.nih.gov/snp/rs3783347	14	WARS	rs3783347	100372924	G	YES			8
https://www.ncbi.nlm.nih.gov/snp/rs4502156	15	C2CD4A	rs4502156	62090956	T	YES			8
https://www.ncbi.nlm.nih.gov/snp/rs11071657	15	C2CD4B	rs11071657	62141763	A	YES			8
https://www.ncbi.nlm.nih.gov/snp/rs12899811	15	PRC1	rs12899811	91000846	A	NO	HW	HW p < E-07	8
https://www.ncbi.nlm.nih.gov/snp/rs1421085	16	FTO	rs1421085	53767042	T	YES			8
https://www.ncbi.nlm.nih.gov/snp/rs8050136	16	FTO	rs8050136	53782363	C	YES			1, 2, 9-11
https://www.ncbi.nlm.nih.gov/snp/rs9921586	16	CTRB2	rs9921586	75211105	G	YES			8
https://www.ncbi.nlm.nih.gov/snp/rs13342232	17	SLC16A11	rs13342232	7042621	A	NO	HW	HW p < E-20	10
https://www.ncbi.nlm.nih.gov/snp/rs17676067	17	GLP2R	rs17676067	9888058	T	YES			8
https://www.ncbi.nlm.nih.gov/snp/rs4430796	17	HNF1B	rs4430796	37738049	A	YES			8
https://www.ncbi.nlm.nih.gov/snp/rs12454712	18	BCL2	rs12454712	63178651	T	NO	MAF	MAF < 0.05	8
https://www.ncbi.nlm.nih.gov/snp/rs16996148	19	CILP2	rs16996148	19547663	G	YES			8
https://www.ncbi.nlm.nih.gov/snp/rs731839	19	PEPD	rs731839	33408159	G	YES			8
https://www.ncbi.nlm.nih.gov/snp/rs11671664	19	GIPR	rs11671664	45669020	G	NO	HW	HW p < E-45	8
https://www.ncbi.nlm.nih.gov/snp/rs2302593	19	GIPR	rs2302593	45693376	C	YES			8
https://www.ncbi.nlm.nih.gov/snp/rs6048205	20	FOXA2	rs6048205	22578963	A	YES			8
https://www.ncbi.nlm.nih.gov/snp/rs6072275	20	TOP1	rs6072275	41115265	G	YES			8
https://www.ncbi.nlm.nih.gov/snp/rs17265513	20	ZHX3	rs17265513	41203988	T	YES			8
https://www.ncbi.nlm.nih.gov/snp/rs3746750	20	SLC17A9	rs3746750	62967547	A	YES			4
https://www.ncbi.nlm.nih.gov/snp/rs737288	21	BACE2	rs737288	41209710	G	YES			4
https://www.ncbi.nlm.nih.gov/snp/rs6517656	21	BACE2	rs6517656	41211811	G	YES			4
https://www.ncbi.nlm.nih.gov/snp/rs1051266	21	SLC19A1	rs1051266	45537880	T	NO	HW	HW p < E-17	5
Quality Control (QC) Criterium. GENO: Genotyping rate, MAF: Minor Allele Frequency, HW: Hardy-Weinberg equilibrium test.
REFERENCES
1. Cho NH, Jang HC. Better understanding and new insight of genetic risk loci for gestational diabetes mellitus. Journal of Diabetes Investigation. 2012 Oct;3(5):424-426. https://doi.org/10.1111/j.2040-1124.2012.00228.x
2. Zhang C, Wei Bao, Ying Rong, Huixia Yang, Katherine Bowers, Edwina Yeung, Michele Kiely, Genetic variants and the risk of gestational diabetes mellitus: a systematic review, Human Reproduction Update, Volume 19, Issue 4, July/August 2013, Pages 376–390, https://doi.org/10.1093/humupd/dmt013.
3. Ding M, Chavarro J, Olsen S, Lin Y, Ley SH, Bao W, Rawal S, Grunnet LG, Thuesen ACB, Mills JL, Yeung E, Hinkle SN, Zhang W, Vaag A, Liu A, Hu FB, Zhang C. Genetic variants of gestational diabetes mellitus: a study of 112 SNPs among 8722 women in two independent populations. Diabetologia. 2018 Aug;61(8):1758-1768. doi: 10.1007/s00125-018-4637-8. Epub 2018 Jun 12. PMID: 29947923; PMCID: PMC67018…
4. Hayes MG, Urbanek M, Hivert MF, Armstrong LL, Morrison J, Guo C, Lowe LP, Scheftner DA, Pluzhnikov A, Levine DM, McHugh CP, Ackerman CM, Bouchard L, Brisson D, Layden BT, Mirel D, Doheny KF, Leya MV, Lown-Hecht RN, Dyer AR, Metzger BE, Reddy TE, Cox NJ, Lowe WL Jr; HAPO Study Cooperative Research Group. Identification of HKDC1 and BACE2 as genes influencing glycemic traits during pregnancy thr…
5. Huerta-Chagoya A, Vázquez-Cárdenas P, Moreno-Macías H, Tapia-Maruri L, Rodríguez-Guillén R, López-Vite E, et al. (2015) Genetic Determinants for Gestational Diabetes Mellitus and Related Metabolic Traits in Mexican Women. PLoS ONE 10(5): e0126408. https://doi.org/10.1371/journal.pone.0126408.
6. Lowe WL Jr, Scholtens DM, Sandler V, Hayes MG. Genetics of Gestational Diabetes Mellitus and Maternal Metabolism. Curr Diab Rep. 2016 Feb;16(2):15. doi: 10.1007/s11892-015-0709-z. PMID: 26803651.
7. Manning AK, Hivert MF, Scott RA, et al., DIAbetes Genetics Replication And Meta-analysis (DIAGRAM) Consortium, Multiple Tissue Human Expression Resource (MUTHER) Consortium. A genome-wide approach accounting for body mass index identifies genetic variants influencing fasting glycemic traits and insulin resistance. Nat Genet 2012; 44:659–669 pmid:22581228.
8. Powe CE, Nodzenski M, Talbot O, Allard C, Briggs C, Leya MV, Perron P, Bouchard L, Florez JC, Scholtens DM, Lowe WL Jr, Hivert MF. Genetic Determinants of Glycemic Traits and the Risk of Gestational Diabetes Mellitus. Diabetes. 2018 Dec; 67(12):2703-2709. doi: 10.2337/db18-0203. Epub 2018 Sep 26. PMID: 30257980; PMCID: PMC6245229.
9. Saxena R, Elbers CC, Guo Y, et al., Look AHEAD Research Group, DIAGRAM Consortium. Large-scale gene-centric meta-analysis across 39 studies identifies type 2 diabetes loci. Am J Hum Genet 2012; 90:410-425 pmid:22325160.
10. SIGMA Type 2 Diabetes Consortium, Williams AL, Jacobs SB, Moreno-Macías H, Huerta-Chagoya A, Churchhouse C, Márquez-Luna C, García-Ortíz H, Gómez-Vázquez MJ, Burtt NP, Aguilar-Salinas CA, González-Villalpando C, Florez JC, Orozco L, Haiman CA, Tusié-Luna T, Altshuler D. Sequence variants in SLC16A11 are a common risk factor for type 2 diabetes in Mexico. Nature. 2014a Feb 6;506(7486):97-101. …
11. Wu L, Cui L, Tam WH, Ma RC, Wang CC. Genetic variants associated with gestational diabetes mellitus: a meta-analysis and subgroup analysis. Sci Rep 2016; 6:30539.

## Sheet: Sup_Table 2CAU
Suplementary Table 2CAU. (SNP + GROUP) MODELS. CAUCASIAN
									ADDITIVE								DOMINANT								RECESSIVE								HETHOM
									ADD				GROUP				DOM				GROUP				REC				GROUP				HOM				HET				GROUP
CHROM	LOCUS	POS	ID	REF	ALT	A1	A1_FREQ	OBS_CT	OR_CI95	pvalue	qvalue	lfdr	OR_CI95	pvalue	qvalue	lfdr	OR_CI95	pvalue	qvalue	lfdr	OR_CI95	pvalue	qvalue	lfdr	OR_CI95	pvalue	qvalue	lfdr	OR_CI95	pvalue	qvalue	lfdr	OR_CI95	pvalue	qvalue	lfdr	OR_CI95	pvalue	qvalue	lfdr	OR_CI95	pvalue	qvalue	lfdr
1	MTHFR	11794419	rs1801131	T	G	G	0.29	1086	0.90 (0.69-1.16)	0.4087	0.1836	0.794	0.77 (0.64-0.93)	0.0075	0.0059	0.0205	0.90 (0.65-1.23)	0.5079	0.2108	0.7971	0.78 (0.64-0.93)	0.0077	0.0056	0.0196	0.79 (0.41-1.53)	0.4802	0.2991	1	0.78 (0.64-0.94)	0.008	0.0082	0.0318	0.76 (0.38-1.49)	0.4243	0.3728	0.9803	0.92 (0.66-1.28)	0.6256	0.4517	0.9815	0.77 (0.64-0.93)	0.0076	0.0146	0.0456
1	MTHFR	11796321	rs1801133	G	A	A	0.384	1102	1.21 (0.96-1.53)	0.1102	0.0643	0.4201	0.77 (0.64-0.93)	0.0062	0.0059	0.0174	1.20 (0.86-1.68)	0.2715	0.1351	0.7175	0.77 (0.64-0.93)	0.006	0.0056	0.016	1.42 (0.93-2.16)	0.1086	0.0908	0.5859	0.78 (0.64-0.94)	0.0077	0.0082	0.031	1.52 (0.94-2.44)	0.0875	0.1154	0.5977	1.12 (0.79-1.60)	0.5138	0.4142	0.9813	0.77 (0.64-0.93)	0.0069	0.0146	0.0422
1	PROX1	213985913	rs340874	T	C	T	0.483	1103	1.04 (0.83-1.30)	0.7371	0.2834	0.8748	0.77 (0.64-0.93)	0.0056	0.0059	0.0162	0.93 (0.65-1.32)	0.6874	0.256	0.8396	0.77 (0.64-0.93)	0.0055	0.0056	0.0147	1.20 (0.83-1.72)	0.3268	0.2287	1	0.77 (0.64-0.93)	0.0061	0.0082	0.0251	1.09 (0.70-1.69)	0.7038	0.4732	0.9815	0.86 (0.59-1.26)	0.4437	0.3849	0.9807	0.77 (0.64-0.93)	0.0061	0.0146	0.038
1	LYPLAL1	219527177	rs2785980	T	C	C	0.326	1101	0.79 (0.62-1.01)	0.0624	0.0374	0.2244	0.77 (0.64-0.93)	0.0064	0.0059	0.0178	0.74 (0.54-1.02)	0.0643	0.0364	0.2309	0.77 (0.64-0.93)	0.0071	0.0056	0.0185	0.74 (0.42-1.31)	0.3079	0.2188	0.9967	0.77 (0.64-0.92)	0.0054	0.0082	0.0228	0.65 (0.36-1.18)	0.1606	0.1962	0.8654	0.76 (0.55-1.06)	0.1104	0.141	0.714	0.77 (0.64-0.93)	0.0067	0.0146	0.0414
1	MTR	236885200	rs1805087	A	G	G	0.18	1102	0.73 (0.53-1.00)	0.0498	0.0304	0.1694	0.78 (0.65-0.94)	0.0095	0.0063	0.0255	0.75 (0.53-1.06)	0.0978	0.054	0.3831	0.78 (0.65-0.94)	0.0093	0.006	0.0235	0.31 (0.08-1.22)	0.0948	0.0808	0.5119	0.77 (0.64-0.93)	0.0069	0.0082	0.0281	0.29 (0.07-1.24)	0.0961	0.1246	0.6452	0.79 (0.56-1.13)	0.2045	0.2354	0.9262	0.78 (0.65-0.94)	0.0088	0.0151	0.0521
2	DPYSL5	26930006	rs1371614	C	T	T	0.26	1102	1.21 (0.95-1.54)	0.1316	0.0761	0.488	0.78 (0.65-0.94)	0.0092	0.0062	0.0249	1.53 (1.12-2.10)	0.008	0.0056	0.0203	0.78 (0.65-0.94)	0.0105	0.0067	0.0262	0.59 (0.29-1.20)	0.1448	0.1178	0.7439	0.77 (0.64-0.93)	0.0062	0.0082	0.0258	0.75 (0.36-1.57)	0.4477	0.3852	0.9807	1.70 (1.23-2.35)	0.0014	0.0146	0.0144	0.78 (0.65-0.94)	0.0089	0.0151	0.0526
2	GCKR	27518370	rs780094	T	C	T	0.472	1104	0.74 (0.59-0.92)	0.0069	0.0059	0.0191	0.78 (0.65-0.94)	0.0097	0.0064	0.0261	0.67 (0.48-0.93)	0.0164	0.01	0.0418	0.78 (0.65-0.94)	0.0086	0.0057	0.0219	0.66 (0.44-0.99)	0.0424	0.0372	0.1964	0.78 (0.65-0.94)	0.0087	0.0082	0.0344	0.54 (0.35-0.86)	0.0085	0.0151	0.0507	0.73 (0.51-1.04)	0.0796	0.1066	0.5494	0.78 (0.65-0.94)	0.0097	0.0159	0.057
2	MAP3K19	134998059	rs1530559	A	G	A	0.347	1101	1.14 (0.90-1.44)	0.2841	0.1447	0.7161	0.76 (0.64-0.92)	0.0042	0.0059	0.0129	1.16 (0.84-1.61)	0.358	0.1643	0.7553	0.76 (0.64-0.92)	0.0042	0.0056	0.0121	1.21 (0.76-1.94)	0.4162	0.2769	1	0.76 (0.64-0.92)	0.0041	0.0082	0.0186	1.30 (0.78-2.14)	0.3116	0.3161	0.9728	1.13 (0.81-1.59)	0.4788	0.4002	0.9811	0.76 (0.64-0.92)	0.0042	0.0146	0.0288
2	RBMS1	160460949	rs6742799	A	C	C	0.177	1100	0.89 (0.66-1.20)	0.4452	0.1935	0.8123	0.76 (0.63-0.92)	0.0043	0.0059	0.013	0.89 (0.63-1.25)	0.5069	0.2108	0.7968	0.76 (0.63-0.92)	0.0043	0.0056	0.0123	0.75 (0.29-1.96)	0.5592	0.3343	1	0.76 (0.63-0.92)	0.0048	0.0082	0.0208	0.73 (0.28-1.92)	0.5239	0.4147	0.9814	0.91 (0.64-1.30)	0.6006	0.4493	0.9815	0.76 (0.63-0.92)	0.0044	0.0146	0.0296
2	FIGN	163641436	rs2119289	C	G	C	0.129	1102	0.88 (0.62-1.24)	0.4544	0.1951	0.8166	0.78 (0.65-0.94)	0.0076	0.0059	0.0208	0.83 (0.57-1.20)	0.3205	0.153	0.7415	0.78 (0.65-0.94)	0.0082	0.0056	0.0208	1.36 (0.47-3.92)	0.573	0.3389	1	0.78 (0.65-0.94)	0.0081	0.0082	0.0323	1.29 (0.43-3.89)	0.6459	0.4555	0.9815	0.79 (0.53-1.18)	0.254	0.2831	0.9577	0.78 (0.65-0.94)	0.0097	0.0159	0.0572
2	COBLL1	164694691	rs7607980	T	C	C	0.144	1102	0.67 (0.47-0.95)	0.0232	0.0144	0.0656	0.77 (0.64-0.93)	0.0056	0.0059	0.016	0.63 (0.43-0.92)	0.0162	0.01	0.0412	0.77 (0.64-0.93)	0.0056	0.0056	0.015	0.73 (0.24-2.28)	0.5938	0.3436	1	0.77 (0.64-0.93)	0.0071	0.0082	0.0287	0.66 (0.20-2.15)	0.4891	0.4061	0.9811	0.62 (0.42-0.93)	0.0198	0.0291	0.1171	0.77 (0.64-0.93)	0.0056	0.0146	0.0355
2	G6PC2	168906638	rs560887	T	C	T	0.263	1104	0.83 (0.64-1.07)	0.1501	0.0846	0.5361	0.77 (0.64-0.93)	0.0069	0.0059	0.0191	0.76 (0.55-1.05)	0.0927	0.0516	0.3612	0.77 (0.64-0.93)	0.0066	0.0056	0.0173	0.92 (0.50-1.70)	0.7913	0.3925	1	0.77 (0.64-0.93)	0.0069	0.0082	0.028	0.82 (0.44-1.54)	0.5427	0.4237	0.9815	0.75 (0.53-1.05)	0.0932	0.1219	0.6299	0.77 (0.64-0.93)	0.0065	0.0146	0.0402
2	G6PC2	168917561	rs563694	C	A	C	0.309	1097	0.89 (0.69-1.14)	0.3613	0.169	0.7678	0.78 (0.65-0.94)	0.0076	0.0059	0.0208	0.86 (0.63-1.18)	0.3624	0.1652	0.7567	0.78 (0.65-0.94)	0.0079	0.0056	0.0201	0.87 (0.49-1.55)	0.6441	0.3502	1	0.78 (0.65-0.94)	0.0076	0.0082	0.0307	0.82 (0.45-1.49)	0.5102	0.4142	0.9813	0.87 (0.63-1.21)	0.419	0.3721	0.9802	0.78 (0.65-0.94)	0.0077	0.0146	0.0466
2	IRS1	226203364	rs2943634	A	C	A	0.309	1088	0.95 (0.74-1.21)	0.6643	0.2615	0.8748	0.78 (0.64-0.94)	0.0078	0.0059	0.0212	1.01 (0.73-1.38)	0.9578	0.3218	0.8525	0.78 (0.64-0.93)	0.0077	0.0056	0.0196	0.72 (0.39-1.32)	0.2857	0.2097	0.9857	0.77 (0.64-0.93)	0.0073	0.0082	0.0296	0.74 (0.39-1.39)	0.3502	0.3441	0.9771	1.07 (0.77-1.48)	0.6998	0.4724	0.9815	0.77 (0.64-0.93)	0.0071	0.0146	0.0434
2	IRS1	226795828	rs1801278	C	T	T	0.085	1103	1.31 (0.90-1.91)	0.1641	0.0909	0.5668	0.77 (0.64-0.93)	0.0058	0.0059	0.0164	1.29 (0.87-1.93)	0.2068	0.1078	0.6616	0.77 (0.64-0.93)	0.0057	0.0056	0.0153	2.43 (0.50-11.86)	0.2715	0.2009	0.9765	0.77 (0.64-0.93)	0.0056	0.0082	0.0235	2.53 (0.45-14.09)	0.2892	0.3056	0.9686	1.26 (0.84-1.90)	0.2712	0.2965	0.9638	0.77 (0.64-0.93)	0.0058	0.0146	0.0364
3	PPARG	12348985	rs17036328	T	C	C	0.093	1104	0.86 (0.58-1.27)	0.4546	0.1951	0.8167	0.77 (0.64-0.93)	0.0069	0.0059	0.0192	0.81 (0.52-1.25)	0.3345	0.1568	0.747	0.77 (0.64-0.93)	0.007	0.0056	0.0181	1.35 (0.37-4.92)	0.6461	0.3502	1	0.77 (0.64-0.93)	0.0067	0.0082	0.0272	1.30 (0.36-4.74)	0.6897	0.4675	0.9815	0.77 (0.49-1.22)	0.2653	0.2937	0.9619	0.77 (0.64-0.93)	0.0068	0.0146	0.0419
3	PPARG	12351626	rs1801282	C	G	G	0.088	1104	0.85 (0.57-1.27)	0.425	0.1873	0.8024	0.77 (0.64-0.93)	0.0069	0.0059	0.0192	0.78 (0.50-1.22)	0.2812	0.1388	0.723	0.77 (0.64-0.93)	0.007	0.0056	0.0182	1.61 (0.43-6.03)	0.4803	0.2991	1	0.77 (0.64-0.93)	0.0068	0.0082	0.0278	1.54 (0.41-5.78)	0.5221	0.4147	0.9814	0.73 (0.46-1.18)	0.199	0.2327	0.9208	0.77 (0.64-0.93)	0.0072	0.0146	0.0438
3	UBE2E2	23413299	rs1496653	A	G	G	0.178	1104	0.87 (0.65-1.17)	0.3628	0.169	0.7687	0.77 (0.64-0.93)	0.0061	0.0059	0.0172	0.79 (0.56-1.12)	0.1836	0.0981	0.6285	0.77 (0.64-0.93)	0.0059	0.0056	0.0158	1.34 (0.60-2.99)	0.4804	0.2991	1	0.78 (0.64-0.93)	0.0074	0.0082	0.0298	1.23 (0.55-2.77)	0.6186	0.4507	0.9815	0.75 (0.52-1.07)	0.1141	0.1447	0.7296	0.77 (0.64-0.93)	0.0066	0.0146	0.0409
3	AMT	49417897	rs11715915	C	T	T	0.326	1094	1.08 (0.86-1.36)	0.5232	0.2159	0.8455	0.78 (0.65-0.93)	0.0073	0.0059	0.0201	1.11 (0.81-1.52)	0.5353	0.218	0.804	0.78 (0.65-0.93)	0.0072	0.0056	0.0186	1.10 (0.68-1.78)	0.7023	0.3686	1	0.78 (0.65-0.93)	0.0074	0.0082	0.0298	1.15 (0.69-1.92)	0.5969	0.4493	0.9815	1.09 (0.78-1.53)	0.6002	0.4493	0.9815	0.78 (0.65-0.93)	0.0073	0.0146	0.0441
3	ADCY5	123346931	rs11708067	A	G	G	0.164	1096	1.23 (0.91-1.65)	0.1781	0.0971	0.5935	0.77 (0.64-0.93)	0.0069	0.0059	0.0191	1.22 (0.88-1.71)	0.2362	0.1212	0.692	0.77 (0.64-0.93)	0.0065	0.0056	0.0171	1.62 (0.63-4.19)	0.3189	0.2249	1	0.78 (0.65-0.94)	0.0083	0.0082	0.0331	1.71 (0.66-4.44)	0.2732	0.2965	0.9644	1.19 (0.84-1.68)	0.3242	0.326	0.9745	0.78 (0.64-0.93)	0.0074	0.0146	0.045
3	SLC2A2	170999732	rs11920090	T	A	A	0.16	1102	0.93 (0.69-1.27)	0.6509	0.2577	0.8745	0.77 (0.64-0.93)	0.0058	0.0059	0.0164	0.92 (0.65-1.30)	0.6288	0.2411	0.8268	0.77 (0.64-0.93)	0.0058	0.0056	0.0156	0.95 (0.37-2.39)	0.9069	0.4378	1	0.77 (0.64-0.93)	0.0057	0.0082	0.0239	0.92 (0.35-2.47)	0.8759	0.5332	0.9815	0.92 (0.64-1.32)	0.6405	0.4555	0.9815	0.77 (0.64-0.93)	0.0059	0.0146	0.0369
3	IGF2BP2	185793899	rs4402960	G	T	T	0.315	1104	1.54 (1.21-1.95)	0.0004	0.0059	0.0035	0.78 (0.64-0.93)	0.0076	0.0059	0.0207	1.66 (1.20-2.30)	0.0022	0.0056	0.0078	0.77 (0.64-0.93)	0.0065	0.0056	0.0171	1.89 (1.18-3.04)	0.0084	0.0082	0.0334	0.78 (0.65-0.94)	0.0082	0.0082	0.0328	2.37 (1.42-3.95)	0.001	0.0146	0.0122	1.53 (1.09-2.15)	0.0146	0.0218	0.0845	0.78 (0.64-0.93)	0.0076	0.0146	0.0458
3	IGF2BP2	185795604	rs7651090	A	G	G	0.315	1104	1.52 (1.20-1.94)	0.0006	0.0059	0.0042	0.78 (0.64-0.94)	0.008	0.0059	0.0217	1.67 (1.20-2.31)	0.0022	0.0056	0.0077	0.77 (0.64-0.93)	0.0063	0.0056	0.0166	1.79 (1.10-2.92)	0.0196	0.0177	0.0782	0.78 (0.65-0.94)	0.009	0.0083	0.0357	2.27 (1.34-3.85)	0.0023	0.0146	0.019	1.56 (1.11-2.19)	0.0106	0.0162	0.0616	0.78 (0.64-0.94)	0.0078	0.0146	0.0469
3	ADIPOQ	186853103	rs2241766	T	G	G	0.181	1103	1.04 (0.77-1.38)	0.8165	0.2991	0.8748	0.77 (0.64-0.93)	0.0061	0.0059	0.0172	1.00 (0.72-1.39)	0.9908	0.3295	0.8525	0.77 (0.64-0.93)	0.0061	0.0056	0.0162	1.41 (0.60-3.33)	0.4363	0.2846	1	0.77 (0.64-0.93)	0.0063	0.0082	0.0259	1.39 (0.58-3.31)	0.4552	0.3896	0.9808	0.96 (0.68-1.36)	0.8358	0.5141	0.9815	0.77 (0.64-0.93)	0.0063	0.0146	0.0393
4	WFS1	6288259	rs4458523	T	G	T	0.376	1097	1.01 (0.80-1.27)	0.9255	0.3193	0.8748	0.76 (0.63-0.92)	0.0042	0.0059	0.0128	1.02 (0.74-1.41)	0.8913	0.3073	0.8525	0.76 (0.63-0.92)	0.0042	0.0056	0.012	1.00 (0.64-1.56)	0.9951	0.4583	1	0.76 (0.63-0.92)	0.0042	0.0082	0.019	1.01 (0.62-1.65)	0.9598	0.5593	0.9815	1.03 (0.73-1.45)	0.8829	0.5332	0.9815	0.76 (0.63-0.92)	0.0042	0.0146	0.0288
4	FAM13A	88820118	rs3822072	G	A	A	0.485	1098	1.12 (0.89-1.41)	0.3252	0.1568	0.7455	0.76 (0.63-0.92)	0.0048	0.0059	0.0141	1.17 (0.81-1.70)	0.4101	0.177	0.7711	0.76 (0.63-0.92)	0.0045	0.0056	0.0127	1.16 (0.80-1.68)	0.443	0.2852	1	0.77 (0.64-0.92)	0.0054	0.0082	0.0228	1.26 (0.79-2.00)	0.3258	0.326	0.9747	1.13 (0.76-1.68)	0.533	0.4195	0.9814	0.76 (0.63-0.92)	0.0048	0.0146	0.0315
4	TET2	105160479	rs9884482	T	C	C	0.396	1098	0.92 (0.73-1.16)	0.501	0.2109	0.8369	0.77 (0.64-0.92)	0.0054	0.0059	0.0156	0.81 (0.59-1.12)	0.2085	0.1078	0.6636	0.77 (0.64-0.93)	0.0057	0.0056	0.0153	1.09 (0.71-1.68)	0.6869	0.3626	1	0.77 (0.64-0.92)	0.0052	0.0082	0.0221	0.95 (0.59-1.52)	0.8207	0.5141	0.9815	0.77 (0.55-1.09)	0.1426	0.1794	0.8243	0.77 (0.64-0.93)	0.0057	0.0146	0.0362
4	PDGFC	156798972	rs4691380	C	T	T	0.375	1102	1.05 (0.83-1.33)	0.6716	0.2628	0.8748	0.77 (0.64-0.93)	0.0058	0.0059	0.0166	1.08 (0.78-1.49)	0.6441	0.242	0.8303	0.77 (0.64-0.93)	0.0058	0.0056	0.0155	1.04 (0.66-1.64)	0.8521	0.418	1	0.77 (0.64-0.93)	0.0058	0.0082	0.0241	1.09 (0.66-1.79)	0.7383	0.4885	0.9815	1.08 (0.76-1.52)	0.6718	0.4591	0.9815	0.77 (0.64-0.93)	0.0058	0.0146	0.0368
5	IRX1	4355595	rs17727202	T	C	C	0.075	1104	0.93 (0.60-1.45)	0.7629	0.2882	0.8748	0.77 (0.64-0.93)	0.0067	0.0059	0.0186	0.95 (0.61-1.48)	0.8141	0.2884	0.8525	0.77 (0.64-0.93)	0.0067	0.0056	0.0175	1.04 (0.02-43.40)	0.9833	0.4552	1	0.77 (0.64-0.93)	0.0069	0.0082	0.0281	1.03 (0.02-43.16)	0.9859	0.5625	0.9815	0.97 (0.62-1.52)	0.9025	0.5371	0.9815	0.77 (0.64-0.93)	0.0069	0.0146	0.0421
5	ANKRD55	56510924	rs459193	A	G	A	0.3	1104	0.88 (0.69-1.12)	0.3117	0.1548	0.7364	0.77 (0.64-0.93)	0.0069	0.0059	0.019	0.87 (0.63-1.19)	0.3769	0.1706	0.7613	0.77 (0.64-0.93)	0.0069	0.0056	0.0179	0.81 (0.46-1.40)	0.4455	0.2852	1	0.77 (0.64-0.93)	0.0067	0.0082	0.0274	0.77 (0.43-1.36)	0.3645	0.3546	0.9781	0.89 (0.64-1.25)	0.5071	0.4142	0.9813	0.77 (0.64-0.93)	0.0068	0.0146	0.0419
5	ZBED3	77130042	rs7708285	G	A	G	0.298	1104	1.24 (0.98-1.57)	0.0777	0.0458	0.292	0.78 (0.65-0.94)	0.0087	0.0059	0.0236	1.24 (0.90-1.70)	0.1804	0.0972	0.6232	0.78 (0.65-0.94)	0.0081	0.0056	0.0207	1.52 (0.92-2.50)	0.0992	0.0837	0.5362	0.78 (0.65-0.94)	0.0079	0.0082	0.0314	1.63 (0.97-2.76)	0.0664	0.0904	0.4602	1.16 (0.83-1.62)	0.3761	0.3611	0.9787	0.78 (0.65-0.94)	0.0087	0.0151	0.0516
5	PCSK1	96207022	rs13179048	C	A	A	0.282	1104	0.89 (0.69-1.15)	0.3666	0.1693	0.7709	0.78 (0.64-0.93)	0.0074	0.0059	0.0204	0.85 (0.62-1.17)	0.3158	0.1524	0.7396	0.78 (0.64-0.93)	0.0075	0.0056	0.0192	0.93 (0.49-1.76)	0.8243	0.4066	1	0.77 (0.64-0.93)	0.0068	0.0082	0.0279	0.86 (0.45-1.67)	0.6637	0.4555	0.9815	0.85 (0.61-1.18)	0.328	0.3261	0.975	0.78 (0.64-0.93)	0.0075	0.0146	0.0451
5	PCSK1	96295001	rs17085593	C	G	G	0.289	1102	0.92 (0.71-1.19)	0.529	0.2159	0.8476	0.77 (0.64-0.93)	0.0062	0.0059	0.0174	0.86 (0.63-1.18)	0.3506	0.1621	0.7527	0.77 (0.64-0.93)	0.0065	0.0056	0.017	1.10 (0.60-2.01)	0.7624	0.3845	1	0.77 (0.64-0.93)	0.0057	0.0082	0.0238	1.01 (0.54-1.88)	0.9692	0.5608	0.9815	0.84 (0.60-1.16)	0.2908	0.3056	0.9689	0.77 (0.64-0.93)	0.0065	0.0146	0.0401
5	PCSK1	96393194	rs6235	C	G	G	0.257	1100	0.87 (0.66-1.14)	0.3161	0.1558	0.7394	0.77 (0.64-0.92)	0.0054	0.0059	0.0156	0.85 (0.62-1.17)	0.3215	0.153	0.7419	0.77 (0.64-0.93)	0.0057	0.0056	0.0153	0.84 (0.39-1.81)	0.6518	0.3502	1	0.76 (0.63-0.92)	0.0047	0.0082	0.0203	0.79 (0.36-1.72)	0.546	0.4237	0.9815	0.86 (0.62-1.19)	0.3652	0.3546	0.9781	0.77 (0.64-0.93)	0.0056	0.0146	0.0355
6	RREB1	7212967	rs17762454	C	T	T	0.281	1094	0.87 (0.67-1.12)	0.2866	0.1447	0.7181	0.77 (0.64-0.93)	0.0057	0.0059	0.0164	0.87 (0.63-1.19)	0.3897	0.1727	0.7652	0.77 (0.64-0.92)	0.0054	0.0056	0.0146	0.73 (0.38-1.42)	0.3558	0.2471	1	0.77 (0.64-0.92)	0.0054	0.0082	0.0229	0.70 (0.36-1.37)	0.3021	0.3155	0.9712	0.90 (0.65-1.26)	0.5459	0.4237	0.9815	0.77 (0.64-0.93)	0.0058	0.0146	0.0367
6	RREB1	7231610	rs9379084	G	A	A	0.15	1104	1.23 (0.92-1.65)	0.1692	0.093	0.5771	0.78 (0.64-0.93)	0.0075	0.0059	0.0205	1.22 (0.86-1.71)	0.2615	0.1321	0.7112	0.78 (0.64-0.93)	0.0073	0.0056	0.0187	1.78 (0.73-4.30)	0.2036	0.1585	0.8971	0.78 (0.64-0.93)	0.0072	0.0082	0.0292	1.85 (0.76-4.51)	0.176	0.2102	0.8919	1.16 (0.81-1.66)	0.4065	0.3709	0.9799	0.78 (0.64-0.93)	0.0075	0.0146	0.0455
6	CDKAL1	20679478	rs7756992	A	G	G	0.25	1096	0.88 (0.67-1.15)	0.3509	0.1667	0.7617	0.77 (0.64-0.93)	0.0062	0.0059	0.0174	0.92 (0.66-1.26)	0.5864	0.2316	0.8167	0.77 (0.64-0.93)	0.0059	0.0056	0.0156	0.60 (0.27-1.34)	0.2114	0.163	0.9102	0.77 (0.64-0.93)	0.0065	0.0082	0.0265	0.59 (0.26-1.33)	0.2055	0.2354	0.9271	0.97 (0.70-1.34)	0.8408	0.5152	0.9815	0.77 (0.64-0.93)	0.0065	0.0146	0.0402
6	CDKAL1	20686765	rs9368222	C	A	A	0.237	1103	0.84 (0.64-1.11)	0.2269	0.1192	0.6627	0.78 (0.64-0.93)	0.0073	0.0059	0.0201	0.87 (0.63-1.19)	0.381	0.1712	0.7626	0.77 (0.64-0.93)	0.007	0.0056	0.0182	0.57 (0.24-1.32)	0.1904	0.1495	0.8717	0.78 (0.64-0.93)	0.0075	0.0082	0.0301	0.55 (0.23-1.29)	0.1687	0.203	0.8802	0.91 (0.66-1.27)	0.5906	0.4479	0.9815	0.78 (0.65-0.94)	0.0076	0.0146	0.0458
6	RSPO3	127131790	rs2745353	C	T	T	0.487	1103	0.91 (0.73-1.14)	0.4042	0.1829	0.7917	0.77 (0.64-0.93)	0.0066	0.0059	0.0183	0.94 (0.66-1.34)	0.7426	0.2689	0.849	0.77 (0.64-0.93)	0.0068	0.0056	0.0176	0.82 (0.56-1.19)	0.2923	0.2111	0.9894	0.77 (0.64-0.93)	0.0062	0.0082	0.0256	0.82 (0.52-1.28)	0.3821	0.3641	0.979	1.01 (0.69-1.46)	0.976	0.5618	0.9815	0.77 (0.64-0.93)	0.0062	0.0146	0.0385
7	DGKB	15024684	rs2191349	G	T	G	0.448	1101	1.10 (0.88-1.37)	0.4113	0.1836	0.7954	0.77 (0.64-0.93)	0.0055	0.0059	0.0158	1.09 (0.77-1.54)	0.6197	0.2397	0.8247	0.77 (0.64-0.93)	0.0057	0.0056	0.0153	1.18 (0.81-1.73)	0.3803	0.2601	1	0.77 (0.64-0.93)	0.0056	0.0082	0.0234	1.21 (0.78-1.88)	0.3892	0.367	0.9793	1.04 (0.72-1.50)	0.8332	0.5141	0.9815	0.77 (0.64-0.93)	0.0055	0.0146	0.035
7	GCK	44189469	rs1799884	C	T	T	0.192	1104	1.07 (0.81-1.42)	0.6344	0.2527	0.8732	0.78 (0.64-0.93)	0.0075	0.0059	0.0205	1.09 (0.79-1.51)	0.5941	0.2332	0.8185	0.78 (0.64-0.93)	0.0073	0.0056	0.0189	1.02 (0.44-2.37)	0.9582	0.4529	1	0.77 (0.64-0.93)	0.0069	0.0082	0.0281	1.06 (0.45-2.46)	0.9008	0.5371	0.9815	1.10 (0.78-1.54)	0.5907	0.4479	0.9815	0.78 (0.64-0.93)	0.0073	0.0146	0.0443
7	GCK	44196069	rs4607517	G	A	A	0.187	1092	1.04 (0.78-1.39)	0.7691	0.2882	0.8748	0.79 (0.65-0.95)	0.0114	0.0074	0.0305	1.10 (0.79-1.53)	0.5727	0.229	0.8133	0.79 (0.65-0.95)	0.0116	0.0073	0.029	0.74 (0.28-1.96)	0.5481	0.3321	1	0.78 (0.65-0.94)	0.0094	0.0086	0.037	0.78 (0.29-2.06)	0.6101	0.4507	0.9815	1.13 (0.81-1.59)	0.4612	0.3928	0.9809	0.78 (0.65-0.94)	0.01	0.0159	0.0588
7	GRB10	50690548	rs933360	C	T	C	0.241	1098	1.01 (0.78-1.31)	0.9375	0.3198	0.8748	0.77 (0.64-0.92)	0.0052	0.0059	0.0152	0.98 (0.71-1.34)	0.8817	0.3056	0.8525	0.77 (0.64-0.92)	0.0052	0.0056	0.0141	1.19 (0.63-2.25)	0.5933	0.3436	1	0.77 (0.64-0.92)	0.005	0.0082	0.0215	1.17 (0.60-2.27)	0.652	0.4555	0.9815	0.95 (0.68-1.33)	0.7564	0.4931	0.9815	0.76 (0.63-0.92)	0.0049	0.0146	0.032
7	GRB10	50723882	rs6943153	T	C	T	0.276	1092	0.99 (0.77-1.27)	0.9129	0.3193	0.8748	0.77 (0.63-0.92)	0.0051	0.0059	0.0149	0.96 (0.70-1.32)	0.8216	0.2894	0.8525	0.77 (0.64-0.92)	0.0051	0.0056	0.0141	1.05 (0.58-1.93)	0.8639	0.4215	1	0.77 (0.64-0.92)	0.0053	0.0082	0.0224	1.03 (0.55-1.92)	0.9206	0.5421	0.9815	0.95 (0.68-1.33)	0.7735	0.4978	0.9815	0.77 (0.64-0.92)	0.0053	0.0146	0.0342
7	HIP1	75546898	rs1167800	A	G	G	0.441	1104	0.87 (0.69-1.09)	0.221	0.1186	0.6558	0.77 (0.64-0.93)	0.0068	0.0059	0.0188	0.91 (0.65-1.27)	0.586	0.2316	0.8166	0.77 (0.64-0.93)	0.0068	0.0056	0.0178	0.72 (0.47-1.10)	0.1264	0.1047	0.6703	0.77 (0.64-0.93)	0.0065	0.0082	0.0266	0.71 (0.44-1.15)	0.1665	0.2018	0.8763	0.99 (0.70-1.41)	0.967	0.5608	0.9815	0.77 (0.64-0.93)	0.0065	0.0146	0.0402
8	PPP1R3B	9326086	rs4841132	A	G	A	0.061	1104	0.96 (0.60-1.52)	0.8503	0.3057	0.8748	0.77 (0.64-0.93)	0.0069	0.0059	0.019	1.03 (0.63-1.69)	0.8962	0.3074	0.8525	0.77 (0.64-0.93)	0.0067	0.0056	0.0175	0.28 (0.01-5.98)	0.4124	0.2769	1	0.77 (0.64-0.93)	0.0055	0.0082	0.0232	0.28 (0.01-6.05)	0.4165	0.372	0.9801	1.13 (0.69-1.85)	0.6134	0.4507	0.9815	0.77 (0.64-0.92)	0.0052	0.0146	0.0336
8	PPP1R3B	9330085	rs7004769	A	G	A	0.185	1102	0.86 (0.65-1.15)	0.3235	0.1568	0.7444	0.78 (0.64-0.93)	0.0066	0.0059	0.0185	0.89 (0.63-1.25)	0.4983	0.2108	0.7946	0.78 (0.65-0.93)	0.0069	0.0056	0.0179	0.57 (0.22-1.46)	0.2402	0.1807	0.9486	0.77 (0.64-0.93)	0.0059	0.0082	0.0246	0.56 (0.22-1.44)	0.2286	0.2582	0.9448	0.94 (0.66-1.34)	0.7384	0.4885	0.9815	0.77 (0.64-0.93)	0.006	0.0146	0.0379
8	ANK1	41651740	rs12549902	G	A	G	0.466	1099	0.99 (0.78-1.24)	0.9089	0.3193	0.8748	0.78 (0.65-0.94)	0.0082	0.0059	0.0223	0.90 (0.63-1.27)	0.5385	0.218	0.8048	0.78 (0.65-0.94)	0.0086	0.0057	0.0218	1.10 (0.75-1.62)	0.6278	0.3457	1	0.78 (0.65-0.94)	0.0082	0.0082	0.0328	1.00 (0.63-1.57)	0.989	0.5625	0.9815	0.86 (0.59-1.24)	0.4233	0.3728	0.9803	0.78 (0.65-0.94)	0.0089	0.0151	0.0525
8	SLC30A8	117172544	rs13266634	C	T	T	0.263	1104	0.98 (0.76-1.27)	0.8838	0.3144	0.8748	0.77 (0.64-0.93)	0.0068	0.0059	0.0189	0.93 (0.68-1.27)	0.6454	0.242	0.8306	0.77 (0.64-0.93)	0.0069	0.0056	0.018	1.21 (0.64-2.27)	0.5524	0.3324	1	0.77 (0.64-0.93)	0.0067	0.0082	0.0272	1.16 (0.61-2.20)	0.6595	0.4555	0.9815	0.90 (0.64-1.25)	0.5177	0.4147	0.9813	0.77 (0.64-0.93)	0.0069	0.0146	0.0421
8	SLC30A8	117172786	rs3802177	G	A	A	0.257	1104	0.96 (0.74-1.25)	0.7699	0.2882	0.8748	0.77 (0.64-0.93)	0.0067	0.0059	0.0187	0.90 (0.66-1.24)	0.5265	0.2172	0.8018	0.77 (0.64-0.93)	0.0068	0.0056	0.0176	1.23 (0.64-2.38)	0.5342	0.3258	1	0.77 (0.64-0.93)	0.007	0.0082	0.0284	1.16 (0.59-2.27)	0.6606	0.4555	0.9815	0.87 (0.63-1.21)	0.409	0.3712	0.9799	0.77 (0.64-0.93)	0.0071	0.0146	0.0432
8	SLC30A8	117173494	rs11558471	A	G	G	0.272	1103	0.94 (0.72-1.21)	0.6164	0.2485	0.8709	0.77 (0.64-0.93)	0.0069	0.0059	0.019	0.87 (0.64-1.20)	0.3956	0.173	0.7669	0.78 (0.64-0.93)	0.007	0.0056	0.0181	1.17 (0.63-2.20)	0.6162	0.3457	1	0.77 (0.64-0.93)	0.0068	0.0082	0.0277	1.09 (0.57-2.08)	0.7933	0.5069	0.9815	0.84 (0.61-1.17)	0.3075	0.3161	0.9721	0.78 (0.64-0.93)	0.0071	0.0146	0.043
9	GLIS3	4287466	rs7041847	A	G	G	0.47	1101	0.87 (0.69-1.09)	0.2276	0.1192	0.6634	0.77 (0.64-0.92)	0.0049	0.0059	0.0144	0.71 (0.51-1.00)	0.0478	0.0275	0.1561	0.76 (0.63-0.92)	0.0044	0.0056	0.0124	1.02 (0.70-1.49)	0.9237	0.4435	1	0.77 (0.64-0.93)	0.0057	0.0082	0.024	0.80 (0.52-1.23)	0.3106	0.3161	0.9726	0.67 (0.47-0.97)	0.0332	0.0471	0.2099	0.76 (0.63-0.92)	0.0045	0.0146	0.0301
9	GLIS3	4289050	rs7034200	C	A	C	0.495	1103	0.90 (0.72-1.13)	0.3632	0.169	0.769	0.77 (0.64-0.93)	0.0063	0.0059	0.0177	0.68 (0.49-0.96)	0.0302	0.0177	0.0857	0.77 (0.64-0.92)	0.0052	0.0056	0.0141	1.14 (0.80-1.62)	0.4849	0.2998	1	0.78 (0.64-0.93)	0.0073	0.0082	0.0295	0.84 (0.55-1.27)	0.4006	0.3676	0.9797	0.61 (0.42-0.89)	0.01	0.0159	0.0588	0.77 (0.64-0.92)	0.0052	0.0146	0.0337
9	GLIS3	4293150	rs10814916	A	C	A	0.475	1097	0.87 (0.70-1.10)	0.2441	0.1258	0.6809	0.77 (0.64-0.93)	0.0068	0.0059	0.0189	0.67 (0.48-0.94)	0.0208	0.0125	0.0545	0.77 (0.64-0.93)	0.0055	0.0056	0.0149	1.10 (0.76-1.59)	0.6214	0.3457	1	0.78 (0.65-0.94)	0.009	0.0083	0.0355	0.81 (0.53-1.24)	0.3352	0.3314	0.9758	0.61 (0.43-0.89)	0.009	0.0151	0.0534	0.77 (0.64-0.93)	0.0061	0.0146	0.038
9	CDKN2B	22134095	rs10811661	T	C	C	0.193	1094	1.01 (0.77-1.34)	0.9204	0.3193	0.8748	0.77 (0.64-0.93)	0.0061	0.0059	0.0172	0.99 (0.72-1.38)	0.9744	0.3256	0.8525	0.77 (0.64-0.93)	0.0061	0.0056	0.0161	1.16 (0.53-2.55)	0.711	0.3698	1	0.77 (0.64-0.93)	0.0059	0.0082	0.0245	1.15 (0.52-2.55)	0.728	0.4855	0.9815	0.98 (0.69-1.38)	0.8894	0.5332	0.9815	0.77 (0.64-0.93)	0.0058	0.0146	0.0368
9	SARDH	133734024	rs573904	C	T	T	0.284	1103	1.20 (0.94-1.53)	0.1404	0.0805	0.512	0.78 (0.65-0.94)	0.0087	0.0059	0.0235	1.32 (0.96-1.81)	0.083	0.0466	0.318	0.78 (0.65-0.94)	0.0091	0.0059	0.023	1.08 (0.62-1.90)	0.7859	0.3923	1	0.78 (0.64-0.93)	0.0071	0.0082	0.0289	1.24 (0.69-2.24)	0.4753	0.4002	0.981	1.34 (0.96-1.86)	0.0836	0.1111	0.5744	0.78 (0.65-0.94)	0.0091	0.0151	0.0536
10	CDC123	12265895	rs11257655	C	T	T	0.228	1104	1.14 (0.88-1.49)	0.3199	0.1565	0.742	0.77 (0.64-0.93)	0.0064	0.0059	0.0179	1.13 (0.82-1.55)	0.4571	0.196	0.7839	0.77 (0.64-0.93)	0.0068	0.0056	0.0177	1.43 (0.72-2.86)	0.3061	0.2188	0.996	0.77 (0.64-0.93)	0.0058	0.0082	0.0242	1.48 (0.73-2.99)	0.273	0.2965	0.9644	1.09 (0.78-1.51)	0.6198	0.4507	0.9815	0.77 (0.64-0.93)	0.0059	0.0146	0.0373
10	CDC123	12286011	rs12779790	A	G	G	0.196	1104	1.09 (0.82-1.45)	0.5431	0.2203	0.8525	0.77 (0.64-0.93)	0.0066	0.0059	0.0183	1.03 (0.74-1.42)	0.8802	0.3056	0.8525	0.77 (0.64-0.93)	0.0068	0.0056	0.0177	1.81 (0.83-3.93)	0.136	0.1116	0.7105	0.77 (0.64-0.92)	0.005	0.0082	0.0215	1.78 (0.81-3.91)	0.1487	0.1857	0.8396	0.96 (0.68-1.35)	0.8269	0.5141	0.9815	0.77 (0.63-0.92)	0.0049	0.0146	0.0322
10	CUBN	17114152	rs1801222	A	G	A	0.276	1099	1.16 (0.91-1.48)	0.23	0.1195	0.6661	0.77 (0.64-0.93)	0.0072	0.0059	0.0197	1.24 (0.91-1.70)	0.1779	0.0966	0.6187	0.77 (0.64-0.93)	0.0072	0.0056	0.0186	1.10 (0.62-1.95)	0.7363	0.3776	1	0.77 (0.64-0.93)	0.0065	0.0082	0.0268	1.22 (0.68-2.20)	0.5126	0.4142	0.9813	1.25 (0.90-1.74)	0.19	0.2238	0.9109	0.77 (0.64-0.93)	0.0072	0.0146	0.0437
10	HKDC1	69223185	rs4746822	C	T	C	0.439	1102	0.93 (0.74-1.17)	0.5258	0.2159	0.8464	0.77 (0.64-0.93)	0.007	0.0059	0.0194	0.94 (0.67-1.32)	0.7182	0.262	0.8453	0.78 (0.64-0.93)	0.0075	0.0056	0.0192	0.86 (0.57-1.30)	0.4776	0.2991	1	0.77 (0.64-0.93)	0.0065	0.0082	0.0267	0.85 (0.53-1.36)	0.4919	0.4064	0.9812	0.97 (0.68-1.39)	0.889	0.5332	0.9815	0.77 (0.64-0.93)	0.0067	0.0146	0.041
10	HHEX	92722319	rs7923866	C	T	T	0.355	1103	0.97 (0.76-1.22)	0.7713	0.2882	0.8748	0.77 (0.64-0.93)	0.007	0.0059	0.0192	1.05 (0.76-1.45)	0.7667	0.2745	0.8516	0.77 (0.64-0.93)	0.0071	0.0056	0.0183	0.75 (0.45-1.27)	0.2908	0.2111	0.9886	0.77 (0.64-0.93)	0.0068	0.0082	0.0276	0.80 (0.46-1.40)	0.4356	0.3807	0.9805	1.11 (0.80-1.56)	0.5244	0.4147	0.9814	0.77 (0.64-0.93)	0.0068	0.0146	0.0417
10	ADRA2A	111282335	rs10885122	T	G	T	0.132	1103	0.96 (0.69-1.34)	0.8259	0.3002	0.8748	0.77 (0.64-0.93)	0.0056	0.0059	0.0161	0.93 (0.64-1.35)	0.712	0.262	0.8443	0.77 (0.64-0.93)	0.0057	0.0056	0.0152	1.25 (0.43-3.66)	0.6806	0.3619	1	0.77 (0.64-0.92)	0.0054	0.0082	0.0229	1.23 (0.40-3.74)	0.7195	0.4818	0.9815	0.91 (0.62-1.34)	0.6341	0.4555	0.9815	0.77 (0.64-0.93)	0.0056	0.0146	0.0357
10	TCF7L2	112994312	rs34872471	T	C	C	0.344	1104	1.14 (0.90-1.44)	0.2872	0.1447	0.7185	0.78 (0.65-0.94)	0.0082	0.0059	0.0223	1.20 (0.87-1.66)	0.2653	0.133	0.7136	0.78 (0.65-0.94)	0.0082	0.0056	0.0208	1.13 (0.69-1.83)	0.6281	0.3457	1	0.78 (0.64-0.93)	0.0072	0.0082	0.029	1.24 (0.74-2.09)	0.4167	0.372	0.9801	1.19 (0.85-1.67)	0.3076	0.3161	0.9721	0.78 (0.65-0.94)	0.0083	0.015	0.0494
10	TCF7L2	112996282	rs4506565	A	T	T	0.372	1102	1.08 (0.86-1.37)	0.5012	0.2109	0.837	0.78 (0.65-0.93)	0.0074	0.0059	0.0203	1.12 (0.81-1.55)	0.5024	0.2108	0.7957	0.78 (0.65-0.93)	0.0074	0.0056	0.019	1.09 (0.69-1.73)	0.7129	0.3698	1	0.78 (0.65-0.93)	0.007	0.0082	0.0284	1.16 (0.70-1.91)	0.5699	0.4361	0.9815	1.11 (0.79-1.56)	0.5556	0.4291	0.9815	0.78 (0.65-0.93)	0.0074	0.0146	0.045
10	TCF7L2	112998590	rs7903146	C	T	T	0.351	1103	1.16 (0.92-1.47)	0.204	0.1103	0.6339	0.78 (0.65-0.94)	0.008	0.0059	0.0217	1.15 (0.83-1.58)	0.4057	0.1763	0.7699	0.78 (0.65-0.94)	0.0079	0.0056	0.0201	1.37 (0.87-2.15)	0.175	0.1398	0.8359	0.77 (0.64-0.93)	0.0071	0.0082	0.0288	1.42 (0.87-2.32)	0.1561	0.192	0.8561	1.08 (0.77-1.52)	0.6633	0.4555	0.9815	0.78 (0.64-0.93)	0.0076	0.0146	0.0458
11	DUSP8	1675619	rs2334499	C	T	T	0.444	1090	1.06 (0.84-1.33)	0.6328	0.2527	0.873	0.77 (0.64-0.93)	0.0059	0.0059	0.0169	1.24 (0.87-1.76)	0.2381	0.1212	0.6937	0.77 (0.64-0.93)	0.0055	0.0056	0.0148	0.89 (0.59-1.35)	0.5937	0.3436	1	0.77 (0.63-0.92)	0.005	0.0082	0.0214	1.06 (0.66-1.71)	0.8027	0.5069	0.9815	1.31 (0.90-1.89)	0.1561	0.192	0.8561	0.76 (0.63-0.92)	0.0044	0.0146	0.0295
11	KCNJ11	17387083	rs5215	C	T	C	0.351	1100	1.24 (0.98-1.56)	0.071	0.0421	0.2624	0.76 (0.63-0.92)	0.0048	0.0059	0.0141	1.45 (1.04-2.01)	0.0265	0.0157	0.0729	0.76 (0.63-0.92)	0.0046	0.0056	0.0128	1.09 (0.68-1.75)	0.7216	0.3722	1	0.77 (0.64-0.93)	0.006	0.0082	0.0249	1.35 (0.81-2.26)	0.2509	0.2815	0.9564	1.48 (1.05-2.08)	0.0259	0.0377	0.1578	0.76 (0.63-0.92)	0.0047	0.0146	0.031
11	CRY2	45851540	rs11605924	A	C	C	0.496	1104	0.89 (0.71-1.11)	0.2902	0.1451	0.7208	0.77 (0.64-0.93)	0.0068	0.0059	0.019	0.91 (0.64-1.30)	0.6215	0.2397	0.8251	0.77 (0.64-0.93)	0.0065	0.0056	0.0171	0.79 (0.54-1.15)	0.213	0.163	0.9128	0.78 (0.64-0.94)	0.0077	0.0082	0.0308	0.78 (0.50-1.22)	0.2792	0.301	0.9661	0.99 (0.68-1.44)	0.9494	0.5551	0.9815	0.78 (0.64-0.94)	0.0077	0.0146	0.0462
11	MADD	47314769	rs7944584	A	T	T	0.323	1102	0.83 (0.65-1.06)	0.1434	0.0815	0.5197	0.77 (0.64-0.93)	0.0066	0.0059	0.0184	0.87 (0.64-1.19)	0.3923	0.1727	0.766	0.78 (0.65-0.93)	0.007	0.0056	0.0182	0.58 (0.32-1.06)	0.079	0.068	0.4193	0.77 (0.64-0.93)	0.0055	0.0082	0.0233	0.57 (0.31-1.06)	0.0753	0.1017	0.5215	0.95 (0.68-1.32)	0.7581	0.4931	0.9815	0.77 (0.64-0.93)	0.0057	0.0146	0.036
11	OR4S1	48311808	rs1483121	G	A	A	0.154	1102	0.86 (0.62-1.20)	0.3802	0.1732	0.7786	0.78 (0.64-0.93)	0.0071	0.0059	0.0197	0.84 (0.59-1.19)	0.3279	0.1548	0.7445	0.77 (0.64-0.93)	0.0071	0.0056	0.0183	1.06 (0.30-3.73)	0.9313	0.4448	1	0.78 (0.64-0.93)	0.0073	0.0082	0.0294	1.01 (0.28-3.56)	0.9937	0.5632	0.9815	0.83 (0.58-1.19)	0.3122	0.3161	0.9729	0.77 (0.64-0.93)	0.007	0.0146	0.0427
11	FADS1	61804006	rs174550	T	C	C	0.307	1098	1.03 (0.81-1.32)	0.7878	0.2911	0.8748	0.78 (0.65-0.94)	0.0084	0.0059	0.0227	1.05 (0.77-1.44)	0.757	0.2726	0.8507	0.78 (0.65-0.94)	0.0083	0.0056	0.0211	1.02 (0.59-1.77)	0.9473	0.4501	1	0.78 (0.65-0.94)	0.0085	0.0082	0.0337	1.04 (0.59-1.85)	0.8826	0.5332	0.9815	1.05 (0.76-1.46)	0.7614	0.4931	0.9815	0.78 (0.65-0.94)	0.0083	0.015	0.0495
11	ARAP1	72721940	rs11603334	G	A	A	0.128	1104	0.85 (0.60-1.20)	0.3428	0.1641	0.7567	0.77 (0.64-0.93)	0.0065	0.0059	0.0182	0.82 (0.56-1.20)	0.299	0.1454	0.7321	0.77 (0.64-0.93)	0.0063	0.0056	0.0165	0.98 (0.28-3.39)	0.9688	0.4543	1	0.77 (0.64-0.93)	0.0069	0.0082	0.0279	0.93 (0.27-3.25)	0.9131	0.5416	0.9815	0.81 (0.55-1.20)	0.2901	0.3056	0.9688	0.77 (0.64-0.93)	0.0061	0.0146	0.0383
11	MTNR1B	92940662	rs1387153	C	T	T	0.293	1103	1.49 (1.17-1.89)	0.0012	0.0059	0.0059	0.77 (0.64-0.93)	0.0055	0.0059	0.0157	1.63 (1.18-2.24)	0.0028	0.0056	0.0091	0.77 (0.64-0.93)	0.0055	0.0056	0.0148	1.71 (1.02-2.85)	0.0404	0.0358	0.1848	0.77 (0.64-0.93)	0.0064	0.0082	0.0263	2.12 (1.23-3.65)	0.0066	0.0146	0.0409	1.54 (1.10-2.16)	0.0111	0.0169	0.0646	0.77 (0.64-0.93)	0.0054	0.0146	0.0347
11	MTNR1B	92965261	rs10830962	C	G	G	0.426	1098	1.31 (1.05-1.64)	0.0192	0.0121	0.0526	0.77 (0.64-0.93)	0.006	0.0059	0.0171	1.55 (1.08-2.21)	0.0165	0.01	0.042	0.76 (0.63-0.92)	0.0048	0.0056	0.0134	1.31 (0.88-1.93)	0.1822	0.1443	0.8535	0.77 (0.64-0.93)	0.0063	0.0082	0.026	1.69 (1.06-2.69)	0.0279	0.0399	0.1716	1.50 (1.03-2.18)	0.0361	0.0503	0.2315	0.77 (0.64-0.92)	0.0054	0.0146	0.0344
11	MTNR1B	92975544	rs10830963	C	G	G	0.275	1102	1.51 (1.19-1.91)	0.0007	0.0059	0.0045	0.78 (0.65-0.94)	0.0099	0.0065	0.0266	1.73 (1.26-2.37)	0.0007	0.0056	0.0043	0.78 (0.65-0.95)	0.0107	0.0068	0.0267	1.60 (0.96-2.67)	0.0723	0.0627	0.3779	0.78 (0.64-0.93)	0.0075	0.0082	0.0302	2.04 (1.18-3.51)	0.0102	0.016	0.0598	1.67 (1.20-2.33)	0.0026	0.0146	0.0206	0.78 (0.65-0.94)	0.0105	0.0162	0.0615
12	GLS2	56471554	rs2657879	A	G	G	0.214	1103	1.03 (0.79-1.34)	0.8371	0.3026	0.8748	0.77 (0.64-0.93)	0.0068	0.0059	0.0189	1.10 (0.80-1.52)	0.5493	0.221	0.8075	0.77 (0.64-0.93)	0.0067	0.0056	0.0176	0.72 (0.32-1.60)	0.4172	0.2769	1	0.77 (0.64-0.93)	0.0059	0.0082	0.0247	0.76 (0.33-1.73)	0.5074	0.4142	0.9813	1.16 (0.83-1.61)	0.392	0.367	0.9794	0.77 (0.64-0.93)	0.0057	0.0146	0.0363
12	IGF1	102481791	rs35767	A	G	A	0.157	1101	0.88 (0.65-1.20)	0.4316	0.1889	0.8057	0.78 (0.65-0.94)	0.0078	0.0059	0.0213	0.89 (0.63-1.27)	0.5331	0.218	0.8034	0.78 (0.65-0.94)	0.0076	0.0056	0.0196	0.66 (0.24-1.83)	0.4213	0.2776	1	0.78 (0.65-0.94)	0.0081	0.0082	0.0323	0.64 (0.22-1.86)	0.4164	0.372	0.9801	0.93 (0.64-1.34)	0.679	0.4621	0.9815	0.78 (0.65-0.94)	0.0081	0.0149	0.0482
12	HNF1A	121022883	rs7957197	T	A	A	0.211	1100	0.84 (0.63-1.11)	0.2267	0.1192	0.6624	0.77 (0.64-0.93)	0.0057	0.0059	0.0163	0.80 (0.57-1.12)	0.1895	0.0996	0.6378	0.77 (0.64-0.93)	0.0061	0.0056	0.0162	0.88 (0.41-1.92)	0.755	0.3829	1	0.77 (0.64-0.93)	0.0059	0.0082	0.0246	0.82 (0.37-1.80)	0.6215	0.4507	0.9815	0.80 (0.56-1.13)	0.2027	0.2354	0.9245	0.77 (0.64-0.93)	0.0063	0.0146	0.0393
12	P2RX2	132465032	rs10747083	G	A	G	0.349	1103	0.97 (0.76-1.23)	0.7848	0.2911	0.8748	0.77 (0.64-0.93)	0.0069	0.0059	0.0191	0.81 (0.59-1.11)	0.1889	0.0996	0.6368	0.77 (0.64-0.93)	0.0071	0.0056	0.0184	1.40 (0.89-2.21)	0.1469	0.1184	0.7514	0.78 (0.65-0.94)	0.0089	0.0083	0.0353	1.19 (0.73-1.93)	0.4796	0.4002	0.9811	0.72 (0.51-1.01)	0.0607	0.0833	0.4183	0.78 (0.65-0.94)	0.01	0.0159	0.0587
13	PDX1	27917061	rs2293941	G	A	A	0.242	1102	1.20 (0.93-1.54)	0.1539	0.086	0.545	0.78 (0.65-0.94)	0.0081	0.0059	0.0221	1.36 (0.99-1.87)	0.0547	0.0313	0.1867	0.78 (0.64-0.93)	0.0073	0.0056	0.0188	0.90 (0.46-1.75)	0.7495	0.3822	1	0.77 (0.64-0.93)	0.007	0.0082	0.0284	1.04 (0.52-2.05)	0.9197	0.5421	0.9815	1.42 (1.03-1.97)	0.0348	0.049	0.2221	0.77 (0.64-0.93)	0.0062	0.0146	0.0387
13	KL	32980164	rs576674	G	A	G	0.23	1096	0.94 (0.72-1.25)	0.6882	0.2677	0.8748	0.78 (0.64-0.93)	0.0075	0.0059	0.0205	0.94 (0.68-1.30)	0.7197	0.262	0.8456	0.78 (0.64-0.93)	0.0076	0.0056	0.0195	0.89 (0.39-2.04)	0.7866	0.3923	1	0.77 (0.64-0.93)	0.0071	0.0082	0.0288	0.87 (0.38-2.02)	0.7538	0.4931	0.9815	0.95 (0.68-1.32)	0.7632	0.4931	0.9815	0.78 (0.64-0.93)	0.0075	0.0146	0.0452
14	WARS	100372924	rs3783347	G	T	T	0.173	1104	0.73 (0.53-1.01)	0.0569	0.0344	0.2003	0.77 (0.64-0.93)	0.0066	0.0059	0.0184	0.68 (0.47-0.97)	0.0316	0.0184	0.0911	0.77 (0.64-0.93)	0.0068	0.0056	0.0176	0.99 (0.37-2.63)	0.981	0.4552	1	0.77 (0.64-0.93)	0.0068	0.0082	0.0276	0.88 (0.33-2.36)	0.8017	0.5069	0.9815	0.66 (0.45-0.95)	0.0274	0.0395	0.168	0.77 (0.64-0.93)	0.0069	0.0146	0.0424
15	C2CD4A	62090956	rs4502156	T	C	C	0.459	1101	1.02 (0.81-1.27)	0.8926	0.3158	0.8748	0.78 (0.64-0.93)	0.0075	0.0059	0.0206	0.96 (0.68-1.35)	0.8018	0.2856	0.8525	0.78 (0.65-0.94)	0.0078	0.0056	0.0199	1.10 (0.76-1.62)	0.6074	0.3457	1	0.78 (0.64-0.93)	0.0074	0.0082	0.0297	1.05 (0.67-1.63)	0.8334	0.5141	0.9815	0.92 (0.64-1.33)	0.654	0.4555	0.9815	0.78 (0.64-0.94)	0.0076	0.0146	0.046
15	C2CD4B	62141763	rs11071657	A	G	G	0.396	1104	1.09 (0.86-1.37)	0.4903	0.2091	0.8325	0.77 (0.64-0.93)	0.007	0.0059	0.0194	1.16 (0.83-1.62)	0.3838	0.1713	0.7634	0.78 (0.64-0.93)	0.0072	0.0056	0.0186	1.03 (0.66-1.61)	0.8899	0.4319	1	0.77 (0.64-0.93)	0.0068	0.0082	0.0276	1.13 (0.69-1.85)	0.6191	0.4507	0.9815	1.17 (0.82-1.66)	0.3837	0.3641	0.9791	0.78 (0.64-0.93)	0.0072	0.0146	0.044
16	FTO	53767042	rs1421085	T	C	C	0.415	1102	0.90 (0.71-1.13)	0.3723	0.1708	0.7742	0.78 (0.65-0.94)	0.0084	0.0059	0.0229	0.94 (0.67-1.30)	0.6981	0.2585	0.8417	0.78 (0.65-0.94)	0.0091	0.0059	0.0229	0.77 (0.49-1.20)	0.2484	0.1853	0.9572	0.78 (0.64-0.93)	0.0077	0.0082	0.0308	0.76 (0.47-1.26)	0.2901	0.3056	0.9688	1.00 (0.70-1.41)	0.9815	0.562	0.9815	0.78 (0.64-0.93)	0.0077	0.0146	0.0462
16	FTO	53782363	rs8050136	C	A	A	0.408	1097	1.00 (0.80-1.25)	0.9837	0.3338	0.8748	0.77 (0.64-0.93)	0.0069	0.0059	0.0192	0.99 (0.71-1.37)	0.9534	0.3218	0.8525	0.77 (0.64-0.93)	0.0069	0.0056	0.018	1.01 (0.66-1.53)	0.9714	0.4543	1	0.77 (0.64-0.93)	0.007	0.0082	0.0286	1.00 (0.63-1.59)	0.9998	0.5647	0.9815	0.99 (0.70-1.40)	0.941	0.5521	0.9815	0.77 (0.64-0.93)	0.0071	0.0146	0.0432
16	CTRB2	75211105	rs9921586	G	T	T	0.127	1104	0.98 (0.70-1.39)	0.9284	0.3193	0.8748	0.77 (0.64-0.93)	0.0069	0.0059	0.019	1.02 (0.71-1.47)	0.9224	0.3131	0.8525	0.77 (0.64-0.93)	0.0067	0.0056	0.0175	0.44 (0.06-3.45)	0.4382	0.2846	1	0.78 (0.65-0.94)	0.0077	0.0082	0.031	0.45 (0.06-3.50)	0.445	0.3849	0.9807	1.05 (0.72-1.52)	0.8033	0.5069	0.9815	0.78 (0.64-0.94)	0.0076	0.0146	0.0461
17	GLP2R	9888058	rs17676067	T	C	C	0.271	1103	1.30 (1.02-1.65)	0.0354	0.0218	0.11	0.78 (0.65-0.94)	0.0085	0.0059	0.0229	1.27 (0.92-1.74)	0.14	0.0767	0.5326	0.77 (0.64-0.93)	0.0073	0.0056	0.0188	1.80 (1.07-3.01)	0.0265	0.0237	0.1109	0.78 (0.64-0.93)	0.0074	0.0082	0.0299	1.92 (1.12-3.29)	0.0182	0.027	0.1068	1.16 (0.83-1.62)	0.3961	0.3675	0.9796	0.78 (0.65-0.94)	0.0085	0.0151	0.0504
17	HNF1B	37738049	rs4430796	A	G	A	0.457	1103	0.96 (0.77-1.19)	0.6983	0.2701	0.8748	0.77 (0.64-0.93)	0.0069	0.0059	0.019	0.83 (0.60-1.16)	0.2845	0.1394	0.7248	0.77 (0.64-0.93)	0.0067	0.0056	0.0174	1.11 (0.76-1.61)	0.5995	0.3447	1	0.77 (0.64-0.93)	0.0064	0.0082	0.0263	0.95 (0.62-1.47)	0.8312	0.5141	0.9815	0.78 (0.54-1.12)	0.1805	0.214	0.8984	0.77 (0.64-0.93)	0.006	0.0146	0.0377
19	CILP2	19547663	rs16996148	G	T	T	0.077	1104	0.87 (0.56-1.34)	0.5208	0.2159	0.8446	0.77 (0.64-0.93)	0.0071	0.0059	0.0196	0.89 (0.57-1.40)	0.6179	0.2397	0.8243	0.77 (0.64-0.93)	0.0071	0.0056	0.0183	0.47 (0.02-12.51)	0.6507	0.3502	1	0.77 (0.64-0.93)	0.0061	0.0082	0.0251	0.46 (0.02-12.37)	0.6459	0.4555	0.9815	0.93 (0.59-1.47)	0.7628	0.4931	0.9815	0.77 (0.64-0.93)	0.0063	0.0146	0.0393
19	PEPD	33408159	rs731839	G	A	G	0.347	1098	1.10 (0.87-1.40)	0.4251	0.1873	0.8025	0.77 (0.64-0.93)	0.0056	0.0059	0.0161	1.12 (0.81-1.55)	0.4784	0.2038	0.7895	0.77 (0.64-0.93)	0.0056	0.0056	0.015	1.15 (0.71-1.87)	0.5745	0.3389	1	0.77 (0.64-0.93)	0.0061	0.0082	0.0253	1.21 (0.72-2.03)	0.4694	0.3977	0.981	1.10 (0.79-1.55)	0.5695	0.4361	0.9815	0.77 (0.64-0.93)	0.0056	0.0146	0.0358
19	GIPR	45693376	rs2302593	C	G	G	0.492	1099	1.02 (0.82-1.28)	0.8589	0.3072	0.8748	0.78 (0.65-0.94)	0.0082	0.0059	0.0224	1.20 (0.82-1.74)	0.3462	0.1612	0.7512	0.78 (0.64-0.94)	0.0077	0.0056	0.0197	0.88 (0.60-1.28)	0.5037	0.3093	1	0.78 (0.64-0.93)	0.0075	0.0082	0.0301	1.04 (0.65-1.65)	0.8775	0.5332	0.9815	1.27 (0.86-1.88)	0.2229	0.2535	0.941	0.77 (0.64-0.93)	0.0065	0.0146	0.04
20	FOXA2	22578963	rs6048205	A	G	G	0.05	1104	0.47 (0.24-0.90)	0.023	0.0144	0.0648	0.77 (0.64-0.93)	0.0056	0.0059	0.016	0.47 (0.24-0.91)	0.0262	0.0157	0.0721	0.77 (0.64-0.93)	0.0056	0.0056	0.0152	0.50 (0.02-13.38)	0.6816	0.3619	1	0.77 (0.64-0.93)	0.0064	0.0082	0.0264	0.48 (0.02-12.67)	0.6575	0.4555	0.9815	0.51 (0.26-0.99)	0.0452	0.0626	0.301	0.77 (0.64-0.93)	0.0055	0.0146	0.0351
20	TOP1	41115265	rs6072275	G	A	A	0.152	1103	0.90 (0.66-1.23)	0.5042	0.2109	0.8382	0.77 (0.64-0.93)	0.0063	0.0059	0.0177	0.92 (0.65-1.31)	0.6461	0.242	0.8308	0.77 (0.64-0.93)	0.0066	0.0056	0.0173	0.58 (0.17-1.98)	0.3852	0.2614	1	0.77 (0.64-0.93)	0.0056	0.0082	0.0235	0.57 (0.17-1.96)	0.3762	0.3611	0.9787	0.96 (0.67-1.37)	0.8058	0.5069	0.9815	0.77 (0.64-0.93)	0.0056	0.0146	0.0356
20	ZHX3	41203988	rs17265513	T	C	C	0.184	1102	0.96 (0.72-1.27)	0.7548	0.2882	0.8748	0.77 (0.64-0.93)	0.0071	0.0059	0.0196	0.97 (0.70-1.36)	0.8673	0.3039	0.8525	0.78 (0.64-0.93)	0.0072	0.0056	0.0187	0.80 (0.33-1.94)	0.6181	0.3457	1	0.77 (0.64-0.93)	0.0068	0.0082	0.0278	0.80 (0.33-1.95)	0.6182	0.4507	0.9815	1.00 (0.70-1.41)	0.9777	0.5618	0.9815	0.77 (0.64-0.93)	0.0068	0.0146	0.0417
20	SLC17A9	62967547	rs3746750	A	G	A	0.345	1100	0.73 (0.57-0.94)	0.0146	0.0093	0.039	0.76 (0.63-0.92)	0.004	0.0059	0.0123	0.65 (0.47-0.89)	0.0075	0.0056	0.0192	0.76 (0.63-0.92)	0.0047	0.0056	0.0132	0.78 (0.45-1.34)	0.3694	0.2545	1	0.77 (0.63-0.92)	0.0049	0.0082	0.0211	0.63 (0.36-1.11)	0.1086	0.1398	0.7059	0.65 (0.47-0.91)	0.0122	0.0185	0.071	0.76 (0.63-0.92)	0.0047	0.0146	0.0311
21	BACE2	41209710	rs737288	G	T	T	0.353	1094	0.97 (0.77-1.23)	0.8184	0.2991	0.8748	0.77 (0.64-0.93)	0.0059	0.0059	0.0166	1.08 (0.78-1.49)	0.6422	0.242	0.8299	0.77 (0.64-0.93)	0.0056	0.0056	0.0151	0.72 (0.42-1.24)	0.2368	0.1796	0.9448	0.77 (0.64-0.92)	0.0055	0.0082	0.0231	0.78 (0.44-1.38)	0.3987	0.3676	0.9796	1.16 (0.83-1.62)	0.3934	0.367	0.9795	0.77 (0.64-0.92)	0.005	0.0146	0.0327
21	BACE2	41211811	rs6517656	G	A	A	0.207	1104	0.99 (0.75-1.30)	0.9312	0.3193	0.8748	0.77 (0.64-0.93)	0.0067	0.0059	0.0187	1.02 (0.74-1.41)	0.9171	0.3129	0.8525	0.77 (0.64-0.93)	0.0067	0.0056	0.0175	0.81 (0.36-1.86)	0.6221	0.3457	1	0.77 (0.64-0.93)	0.0061	0.0082	0.0254	0.82 (0.36-1.90)	0.6499	0.4555	0.9815	1.04 (0.75-1.46)	0.8023	0.5069	0.9815	0.77 (0.64-0.93)	0.006	0.0146	0.0375
Shaded areas denote statistically significant tests, according to the criteria established in the Methods section, that is: p<0.05 or q<0.05 or l-fdr <0.1.

## Sheet: Sup_Table 2HIS
Suplementary Table 2HIS. (SNP + GROUP) MODELS. HISPANIC
									ADDITIVE								DOMINANT								RECESSIVE								HETHOM
									ADD				GROUP				DOM				GROUP				REC				GROUP				HOM				HET				GROUP
CHROM	LOCUS	POS	ID	REF	ALT	A1	A1_FREQ	OBS_CT	OR_CI95	pvalue	qvalue	lfdr	OR_CI95	pvalue	qvalue	lfdr	OR_CI95	pvalue	qvalue	lfdr	OR_CI95	pvalue	qvalue	lfdr	OR_CI95	pvalue	qvalue	lfdr	OR_CI95	pvalue	qvalue	lfdr	OR_CI95	pvalue	qvalue	lfdr	OR_CI95	pvalue	qvalue	lfdr	OR_CI95	pvalue	qvalue	lfdr
1	MTHFR	11794419	rs1801131	T	G	G	0.147	465	1.03 (0.64-1.65)	0.9015	0.472	1	0.71 (0.54-0.95)	0.0191	0.0212	0.0582	1.10 (0.65-1.87)	0.714	0.1974	0.6309	0.71 (0.54-0.95)	0.019	0.0105	0.0287	0.49 (0.06-3.92)	0.4978	0.1512	0.5624	0.71 (0.54-0.94)	0.0185	0.0102	0.0303	0.51 (0.06-4.11)	0.5229	0.3559	0.8574	1.16 (0.68-1.99)	0.5825	0.3714	0.8576	0.71 (0.54-0.94)	0.0183	0.0319	0.0739
1	MTHFR	11796321	rs1801133	G	A	A	0.399	468	0.99 (0.70-1.40)	0.9415	0.4849	1	0.71 (0.53-0.94)	0.0165	0.0212	0.0516	1.02 (0.62-1.68)	0.9239	0.2355	0.6336	0.71 (0.53-0.94)	0.0161	0.0105	0.025	0.91 (0.47-1.79)	0.7895	0.2076	0.6324	0.71 (0.54-0.94)	0.0168	0.01	0.028	0.94 (0.45-1.97)	0.8684	0.4433	0.8576	1.05 (0.62-1.78)	0.8482	0.4427	0.8576	0.71 (0.53-0.94)	0.0166	0.0319	0.0687
1	PROX1	213985913	rs340874	T	C	C	0.353	468	0.78 (0.54-1.12)	0.1771	0.1387	0.5938	0.72 (0.54-0.95)	0.0209	0.0216	0.0631	0.62 (0.38-1.00)	0.0491	0.023	0.0787	0.72 (0.54-0.96)	0.023	0.0117	0.0341	1.06 (0.52-2.15)	0.8691	0.2192	0.6431	0.71 (0.53-0.94)	0.016	0.01	0.0269	0.81 (0.39-1.70)	0.5851	0.3714	0.8576	0.56 (0.33-0.95)	0.032	0.044	0.1198	0.72 (0.54-0.95)	0.022	0.0325	0.0856
1	LYPLAL1	219527177	rs2785980	T	C	T	0.434	468	1.13 (0.83-1.53)	0.4494	0.2683	1	0.71 (0.54-0.95)	0.0193	0.0212	0.0587	1.10 (0.67-1.81)	0.7115	0.1974	0.6307	0.71 (0.54-0.94)	0.0169	0.0105	0.026	1.30 (0.76-2.21)	0.3445	0.1143	0.4842	0.72 (0.54-0.95)	0.0209	0.0106	0.0337	1.29 (0.70-2.36)	0.4172	0.3125	0.8423	0.99 (0.56-1.73)	0.9617	0.4676	0.8576	0.72 (0.54-0.95)	0.0209	0.0319	0.0823
1	MTR	236885200	rs1805087	A	G	G	0.208	469	0.92 (0.60-1.40)	0.6971	0.3878	1	0.70 (0.53-0.93)	0.0149	0.0212	0.0475	0.87 (0.53-1.41)	0.5613	0.1673	0.6018	0.70 (0.53-0.93)	0.0146	0.0105	0.0232	1.16 (0.42-3.22)	0.7762	0.2054	0.6309	0.71 (0.53-0.94)	0.0154	0.01	0.0261	1.09 (0.38-3.17)	0.8705	0.4433	0.8576	0.84 (0.50-1.41)	0.5053	0.349	0.8566	0.70 (0.53-0.93)	0.0146	0.0319	0.0625
2	DPYSL5	26930006	rs1371614	C	T	T	0.424	467	1.36 (0.98-1.88)	0.0694	0.0635	0.2293	0.69 (0.52-0.92)	0.0101	0.0212	0.0364	1.77 (1.03-3.03)	0.0389	0.0188	0.0595	0.69 (0.52-0.92)	0.0116	0.0105	0.0196	1.28 (0.72-2.27)	0.4071	0.1291	0.5206	0.69 (0.52-0.92)	0.0108	0.01	0.02	1.79 (0.90-3.55)	0.0961	0.108	0.3678	1.76 (0.99-3.12)	0.0539	0.0687	0.2018	0.69 (0.52-0.92)	0.0117	0.0319	0.0538
2	GCKR	27518370	rs780094	T	C	T	0.331	465	0.80 (0.55-1.16)	0.2407	0.172	0.7449	0.70 (0.53-0.93)	0.013	0.0212	0.0431	0.63 (0.39-1.02)	0.0626	0.0285	0.1071	0.69 (0.52-0.92)	0.0114	0.0105	0.0194	1.20 (0.57-2.53)	0.6265	0.1754	0.6045	0.70 (0.53-0.93)	0.0128	0.01	0.0227	0.93 (0.43-2.01)	0.852	0.4427	0.8576	0.57 (0.34-0.96)	0.0334	0.0454	0.1246	0.69 (0.52-0.91)	0.0098	0.0319	0.0485
2	MAP3K19	134998059	rs1530559	A	G	A	0.33	467	0.88 (0.61-1.27)	0.4922	0.2886	1	0.70 (0.53-0.93)	0.0146	0.0212	0.047	0.86 (0.53-1.39)	0.5387	0.1618	0.5952	0.70 (0.53-0.93)	0.0138	0.0105	0.0221	0.82 (0.37-1.81)	0.6219	0.1754	0.6033	0.70 (0.53-0.93)	0.0137	0.01	0.0238	0.77 (0.34-1.77)	0.5421	0.3614	0.8576	0.88 (0.53-1.47)	0.6353	0.3874	0.8576	0.70 (0.53-0.93)	0.0147	0.0319	0.0628
2	RBMS1	160460949	rs6742799	A	C	C	0.14	464	0.90 (0.54-1.49)	0.681	0.381	1	0.71 (0.54-0.95)	0.0194	0.0212	0.0589	0.90 (0.52-1.55)	0.696	0.1974	0.629	0.71 (0.54-0.95)	0.0193	0.0105	0.0291	0.80 (0.09-6.76)	0.8352	0.2131	0.6378	0.72 (0.54-0.95)	0.0204	0.0106	0.033	0.78 (0.09-6.62)	0.8176	0.4379	0.8576	0.90 (0.52-1.58)	0.7222	0.4099	0.8576	0.71 (0.54-0.95)	0.0196	0.0319	0.0779
2	FIGN	163641436	rs2119289	C	G	C	0.106	469	1.38 (0.81-2.35)	0.2425	0.172	0.7488	0.71 (0.54-0.94)	0.0179	0.0212	0.0552	1.44 (0.84-2.47)	0.1825	0.073	0.3592	0.71 (0.54-0.95)	0.0187	0.0105	0.0283	0.12 (0.01-1.22)	0.0731			0.71 (0.53-0.94)	0.016			1.12 (0.03-47.56)	0.9509	0.4658	0.8576	1.49 (0.86-2.59)	0.1562	0.1568	0.561	0.72 (0.54-0.95)	0.0206	0.0319	0.0812
2	COBLL1	164694691	rs7607980	T	C	C	0.069	469	1.02 (0.53-1.96)	0.9559	0.4849	1	0.71 (0.53-0.94)	0.0155	0.0212	0.0491	1.08 (0.56-2.09)	0.8118	0.2147	0.6336	0.71 (0.53-0.94)	0.0156	0.0105	0.0244	0.08 (0.01-0.77)	0.0289			0.70 (0.53-0.93)	0.013			0.63 (0.01-26.49)	0.8087	0.437	0.8576	1.17 (0.59-2.31)	0.6495	0.393	0.8576	0.70 (0.53-0.93)	0.0132	0.0319	0.0582
2	G6PC2	168906638	rs560887	T	C	T	0.1	469	0.66 (0.35-1.24)	0.1955	0.1485	0.6407	0.71 (0.53-0.94)	0.0161	0.0212	0.0505	0.60 (0.31-1.15)	0.1249	0.053	0.2519	0.71 (0.53-0.94)	0.0161	0.0105	0.025	1.61 (0.31-8.41)	0.574	0.1684	0.5897	0.71 (0.53-0.93)	0.0152	0.01	0.0258	1.47 (0.15-14.60)	0.7429	0.4174	0.8576	0.56 (0.28-1.15)	0.1143	0.1226	0.4335	0.71 (0.53-0.94)	0.0159	0.0319	0.0665
2	G6PC2	168917561	rs563694	C	A	C	0.127	469	0.64 (0.36-1.14)	0.1316	0.1111	0.4595	0.71 (0.54-0.94)	0.0173	0.0212	0.0536	0.54 (0.29-1.00)	0.0511	0.0237	0.0827	0.71 (0.54-0.94)	0.0184	0.0105	0.0278	2.25 (0.55-9.11)	0.2576	0.0933	0.4168	0.71 (0.53-0.94)	0.0162	0.01	0.0271	1.96 (0.35-11.06)	0.447	0.3245	0.8493	0.48 (0.24-0.95)	0.0338	0.0455	0.126	0.71 (0.54-0.95)	0.0205	0.0319	0.0807
2	IRS1	226203364	rs2943634	A	C	A	0.204	466	0.65 (0.42-1.01)	0.0533	0.0507	0.168	0.67 (0.50-0.89)	0.0059	0.0212	0.0271	0.57 (0.33-0.98)	0.0414	0.0198	0.0641	0.67 (0.50-0.89)	0.0056	0.0105	0.0131	0.61 (0.21-1.80)	0.3709	0.1194	0.5005	0.69 (0.52-0.91)	0.0096	0.01	0.0186	0.52 (0.18-1.56)	0.2469	0.2229	0.7298	0.58 (0.32-1.04)	0.0686	0.0823	0.2603	0.67 (0.50-0.89)	0.0055	0.0319	0.0363
2	IRS1	226795828	rs1801278	C	T	T	0.064	469	0.71 (0.34-1.50)	0.3728	0.2355	1	0.70 (0.53-0.93)	0.0151	0.0212	0.0481	0.75 (0.35-1.59)	0.4539	0.1469	0.5653	0.71 (0.53-0.94)	0.0153	0.0105	0.024	0.05 (0.01-0.53)	0.0126			0.70 (0.53-0.93)	0.0143			0.45 (0.02-12.34)	0.6369	0.3874	0.8576	0.86 (0.39-1.89)	0.7098	0.4079	0.8576	0.71 (0.53-0.93)	0.0145	0.0319	0.0623
3	PPARG	12348985	rs17036328	T	C	C	0.156	469	0.74 (0.45-1.21)	0.2346	0.1689	0.7316	0.70 (0.53-0.93)	0.0138	0.0212	0.0449	0.70 (0.40-1.20)	0.1951	0.0761	0.3775	0.70 (0.53-0.93)	0.0134	0.0105	0.0217	0.78 (0.22-2.82)	0.7051	0.1937	0.621	0.71 (0.53-0.94)	0.0154	0.01	0.0261	0.72 (0.15-3.30)	0.6673	0.4005	0.8576	0.69 (0.39-1.25)	0.2233	0.2079	0.6971	0.70 (0.53-0.93)	0.0134	0.0319	0.0589
3	PPARG	12351626	rs1801282	C	G	G	0.131	469	0.71 (0.42-1.21)	0.2084	0.1546	0.6717	0.70 (0.53-0.93)	0.0132	0.0212	0.0436	0.71 (0.40-1.26)	0.2383	0.0895	0.4293	0.70 (0.53-0.93)	0.0133	0.0105	0.0215	0.41 (0.09-1.96)	0.2657	0.0955	0.4242	0.71 (0.53-0.94)	0.0152	0.01	0.0258	0.39 (0.05-3.08)	0.3698	0.2861	0.8255	0.75 (0.40-1.38)	0.3522	0.274	0.8171	0.70 (0.53-0.93)	0.0135	0.0319	0.0592
3	UBE2E2	23413299	rs1496653	A	G	G	0.114	469	0.60 (0.33-1.09)	0.0952	0.084	0.3295	0.70 (0.52-0.92)	0.012	0.0212	0.0406	0.56 (0.29-1.05)	0.0725	0.0327	0.1295	0.70 (0.52-0.92)	0.0121	0.0105	0.0202	0.60 (0.12-2.92)	0.526	0.1575	0.5733	0.70 (0.53-0.93)	0.0145	0.01	0.0249	0.54 (0.07-4.50)	0.5693	0.3714	0.8576	0.56 (0.28-1.11)	0.0969	0.108	0.3707	0.70 (0.52-0.92)	0.0121	0.0319	0.0552
3	AMT	49417897	rs11715915	C	T	T	0.149	469	1.26 (0.83-1.93)	0.2803	0.1906	0.8302	0.71 (0.54-0.94)	0.0173	0.0212	0.0534	1.23 (0.74-2.06)	0.4284	0.1405	0.5545	0.71 (0.54-0.94)	0.0179	0.0105	0.0273	1.96 (0.74-5.22)	0.177	0.0707	0.3207	0.70 (0.53-0.93)	0.0135	0.01	0.0236	2.01 (0.68-5.94)	0.2042	0.1928	0.6658	1.12 (0.63-1.98)	0.7	0.4045	0.8576	0.70 (0.53-0.93)	0.0152	0.0319	0.0643
3	ADCY5	123346931	rs11708067	A	G	G	0.358	468	0.85 (0.59-1.21)	0.3655	0.2329	1	0.71 (0.54-0.94)	0.0173	0.0212	0.0535	0.77 (0.47-1.24)	0.2763	0.1014	0.4642	0.71 (0.54-0.94)	0.018	0.0105	0.0273	0.92 (0.44-1.90)	0.8153	0.2105	0.6353	0.71 (0.53-0.94)	0.0162	0.01	0.0271	0.80 (0.37-1.72)	0.5637	0.3714	0.8576	0.76 (0.45-1.26)	0.286	0.2454	0.7713	0.71 (0.54-0.94)	0.0181	0.0319	0.0731
3	SLC2A2	170999732	rs11920090	T	A	A	0.138	469	0.76 (0.45-1.27)	0.2882	0.1946	0.8469	0.70 (0.53-0.93)	0.013	0.0212	0.0429	0.83 (0.48-1.44)	0.5122	0.1595	0.5868	0.70 (0.53-0.93)	0.0138	0.0105	0.0222	0.02 (0.00-0.21)	0.0009			0.71 (0.53-0.94)	0.0153			0.18 (0.01-3.38)	0.2488	0.2229	0.7321	0.96 (0.54-1.69)	0.8878	0.4473	0.8576	0.71 (0.53-0.94)	0.0151	0.0319	0.064
3	IGF2BP2	185793899	rs4402960	G	T	T	0.253	469	1.39 (0.96-2.01)	0.0852	0.0765	0.2909	0.71 (0.53-0.94)	0.0166	0.0212	0.0518	1.36 (0.85-2.18)	0.1965	0.0761	0.3794	0.71 (0.53-0.94)	0.0173	0.0105	0.0264	2.07 (0.95-4.51)	0.0665	0.0299	0.1135	0.70 (0.53-0.93)	0.014	0.01	0.0242	2.26 (0.96-5.29)	0.061	0.0758	0.2301	1.23 (0.74-2.04)	0.4282	0.3138	0.8451	0.70 (0.53-0.94)	0.0153	0.0319	0.0647
3	IGF2BP2	185795604	rs7651090	A	G	G	0.248	467	1.38 (0.94-2.02)	0.0961	0.084	0.3329	0.71 (0.54-0.95)	0.0189	0.0212	0.0576	1.35 (0.84-2.18)	0.2146	0.0812	0.4028	0.72 (0.54-0.95)	0.019	0.0105	0.0287	2.08 (0.87-4.97)	0.0989	0.043	0.1797	0.71 (0.53-0.94)	0.0155	0.01	0.0262	2.28 (0.93-5.58)	0.0727	0.0856	0.2765	1.23 (0.75-2.04)	0.4123	0.3105	0.8409	0.71 (0.54-0.94)	0.0175	0.0319	0.0715
3	ADIPOQ	186853103	rs2241766	T	G	G	0.179	469	1.12 (0.72-1.73)	0.6197	0.3528	1	0.71 (0.53-0.94)	0.0155	0.0212	0.049	1.10 (0.67-1.80)	0.6969	0.1974	0.6291	0.71 (0.53-0.93)	0.0152	0.0105	0.0238	1.43 (0.44-4.62)	0.5485	0.1631	0.5813	0.71 (0.53-0.94)	0.0167	0.01	0.0278	1.46 (0.43-5.00)	0.5438	0.3614	0.8576	1.07 (0.64-1.80)	0.791	0.432	0.8576	0.71 (0.53-0.94)	0.0165	0.0319	0.0681
4	WFS1	6288259	rs4458523	T	G	T	0.315	463	0.80 (0.54-1.17)	0.2496	0.1758	0.7643	0.68 (0.51-0.91)	0.0084	0.0212	0.0325	0.92 (0.57-1.49)	0.73	0.1984	0.6322	0.69 (0.52-0.91)	0.01	0.0105	0.0178	0.31 (0.09-1.05)	0.0603	0.0274	0.1012	0.67 (0.50-0.89)	0.0066	0.01	0.0148	0.32 (0.09-1.11)	0.0731	0.0856	0.2784	1.06 (0.65-1.74)	0.8196	0.4379	0.8576	0.67 (0.50-0.90)	0.0068	0.0319	0.0397
4	FAM13A	88820118	rs3822072	G	A	A	0.429	467	1.01 (0.71-1.43)	0.9617	0.4854	1	0.70 (0.53-0.93)	0.0149	0.0212	0.0476	0.97 (0.58-1.62)	0.9143	0.2353	0.6336	0.70 (0.53-0.93)	0.0147	0.0105	0.0233	1.07 (0.58-1.98)	0.8264	0.2121	0.6367	0.70 (0.53-0.93)	0.0147	0.01	0.0251	1.04 (0.51-2.11)	0.9174	0.4589	0.8576	0.95 (0.55-1.64)	0.8548	0.4427	0.8576	0.70 (0.53-0.93)	0.0145	0.0319	0.0621
4	TET2	105160479	rs9884482	T	C	C	0.426	467	0.78 (0.55-1.10)	0.1513	0.1245	0.5212	0.71 (0.54-0.95)	0.0189	0.0212	0.0577	0.72 (0.44-1.18)	0.1956	0.0761	0.3782	0.71 (0.54-0.94)	0.0185	0.0105	0.0281	0.70 (0.36-1.37)	0.3017	0.1049	0.4542	0.71 (0.54-0.94)	0.018	0.0102	0.0296	0.61 (0.29-1.25)	0.1762	0.1708	0.6096	0.77 (0.46-1.30)	0.3242	0.2639	0.8008	0.71 (0.54-0.95)	0.0189	0.0319	0.0758
4	PDGFC	156798972	rs4691380	C	T	T	0.349	466	1.18 (0.84-1.66)	0.3294	0.2122	0.9352	0.72 (0.54-0.95)	0.0199	0.0212	0.0603	1.15 (0.71-1.86)	0.5648	0.1674	0.6028	0.71 (0.54-0.94)	0.0186	0.0105	0.0281	1.45 (0.77-2.76)	0.2519	0.092	0.4113	0.72 (0.54-0.95)	0.0209	0.0106	0.0336	1.49 (0.75-2.97)	0.2597	0.2312	0.7449	1.05 (0.62-1.77)	0.8597	0.4427	0.8576	0.72 (0.54-0.95)	0.0209	0.0319	0.0821
5	IRX1	4355595	rs17727202	T	C	C	0.043	469	0.60 (0.23-1.59)	0.3046	0.2001	0.8818	0.70 (0.53-0.93)	0.013	0.0212	0.043	0.60 (0.24-1.48)	0.2674	0.0989	0.4567	0.70 (0.53-0.93)	0.013	0.0105	0.0212	1.00 (0.09-10.87)	1	0.245	0.6659	0.71 (0.53-0.94)	0.0153	0.01	0.026	1.00 (0.02-62.39)	1	0.4815	0.8576	0.60 (0.23-1.59)	0.3046	0.2551	0.7868	0.70 (0.53-0.93)	0.013	0.0319	0.0577
5	ANKRD55	56510924	rs459193	A	G	A	0.234	467	1.35 (0.94-1.94)	0.1081	0.0937	0.3779	0.71 (0.53-0.93)	0.0148	0.0212	0.0474	1.29 (0.80-2.09)	0.3036	0.1075	0.4851	0.71 (0.53-0.94)	0.0152	0.0105	0.0238	2.18 (0.99-4.80)	0.054	0.025	0.0891	0.71 (0.54-0.94)	0.0156	0.01	0.0264	2.26 (1.00-5.11)	0.0496	0.0644	0.1853	1.11 (0.66-1.88)	0.6946	0.4045	0.8576	0.71 (0.53-0.94)	0.0153	0.0319	0.0647
5	ZBED3	77130042	rs7708285	G	A	G	0.36	469	1.05 (0.74-1.48)	0.7987	0.4321	1	0.71 (0.53-0.94)	0.0161	0.0212	0.0504	1.29 (0.79-2.09)	0.3037	0.1075	0.4852	0.71 (0.53-0.94)	0.0164	0.0105	0.0253	0.70 (0.34-1.44)	0.3316	0.112	0.4757	0.70 (0.53-0.93)	0.0129	0.01	0.0228	0.85 (0.38-1.89)	0.6978	0.4045	0.8576	1.44 (0.86-2.40)	0.1674	0.1657	0.5891	0.70 (0.53-0.93)	0.0129	0.0319	0.0573
5	PCSK1	96207022	rs13179048	C	A	A	0.185	468	0.72 (0.45-1.14)	0.1607	0.1301	0.5486	0.70 (0.53-0.93)	0.0125	0.0212	0.0418	0.75 (0.44-1.26)	0.2783	0.1014	0.4659	0.70 (0.53-0.93)	0.0137	0.0105	0.022	0.25 (0.03-1.96)	0.1883	0.0745	0.337	0.70 (0.53-0.93)	0.0129	0.01	0.0228	0.24 (0.03-1.85)	0.171	0.167	0.5977	0.82 (0.48-1.40)	0.4741	0.3323	0.8536	0.70 (0.52-0.92)	0.0119	0.0319	0.0543
5	PCSK1	96295001	rs17085593	C	G	G	0.194	469	0.74 (0.47-1.16)	0.1902	0.1478	0.6275	0.69 (0.52-0.92)	0.0117	0.0212	0.0399	0.78 (0.47-1.30)	0.3434	0.1165	0.511	0.70 (0.53-0.93)	0.0128	0.0105	0.021	0.24 (0.03-1.87)	0.1745	0.0703	0.3169	0.70 (0.53-0.93)	0.0127	0.01	0.0224	0.23 (0.03-1.79)	0.1612	0.1607	0.574	0.86 (0.51-1.45)	0.5716	0.3714	0.8576	0.69 (0.52-0.92)	0.0116	0.0319	0.0535
5	PCSK1	96393194	rs6235	C	G	G	0.194	469	0.74 (0.48-1.16)	0.1957	0.1485	0.6411	0.69 (0.52-0.92)	0.0117	0.0212	0.04	0.85 (0.51-1.42)	0.5391	0.1618	0.5954	0.70 (0.53-0.93)	0.0137	0.0105	0.0221	0.10 (0.01-1.79)	0.1178	0.0493	0.2177	0.70 (0.53-0.92)	0.012	0.01	0.0216	0.10 (0.01-1.80)	0.1183	0.125	0.4473	1.01 (0.61-1.69)	0.9645	0.4676	0.8576	0.70 (0.53-0.93)	0.0124	0.0319	0.0558
6	RREB1	7212967	rs17762454	C	T	T	0.385	468	1.24 (0.88-1.75)	0.2273	0.1661	0.7152	0.70 (0.53-0.93)	0.0138	0.0212	0.0449	1.19 (0.72-1.96)	0.5005	0.1578	0.5828	0.71 (0.53-0.94)	0.0153	0.0105	0.024	1.57 (0.84-2.93)	0.1565	0.0649	0.2883	0.70 (0.53-0.93)	0.0133	0.01	0.0233	1.63 (0.81-3.26)	0.1687	0.1658	0.5922	1.07 (0.63-1.82)	0.8148	0.4379	0.8576	0.70 (0.53-0.93)	0.0132	0.0319	0.0582
6	RREB1	7231610	rs9379084	G	A	A	0.054	469	0.75 (0.33-1.69)	0.4905	0.2886	1	0.71 (0.53-0.94)	0.0162	0.0212	0.0508	0.78 (0.35-1.72)	0.535	0.1618	0.5941	0.71 (0.53-0.94)	0.0162	0.0105	0.0251	0.10 (0.01-1.01)	0.0507			0.70 (0.53-0.93)	0.0149			0.82 (0.02-35.93)	0.9167	0.4589	0.8576	0.86 (0.38-1.98)	0.7291	0.4113	0.8576	0.71 (0.54-0.94)	0.0159	0.0319	0.0664
6	CDKAL1	20679478	rs7756992	A	G	G	0.308	467	1.20 (0.84-1.70)	0.3121	0.2037	0.898	0.71 (0.54-0.94)	0.0171	0.0212	0.053	1.29 (0.80-2.09)	0.2949	0.1059	0.4787	0.71 (0.54-0.94)	0.0154	0.0105	0.0241	1.21 (0.57-2.55)	0.6222	0.1754	0.6034	0.71 (0.54-0.94)	0.0178	0.0102	0.0294	1.36 (0.62-2.98)	0.4504	0.3254	0.8499	1.28 (0.77-2.12)	0.346	0.2706	0.8138	0.71 (0.54-0.94)	0.0162	0.0319	0.0675
6	CDKAL1	20686765	rs9368222	C	A	A	0.226	469	1.50 (1.03-2.20)	0.0358	0.0347	0.1072	0.71 (0.53-0.94)	0.0163	0.0212	0.051	1.81 (1.13-2.90)	0.0138	0.0105	0.0222	0.70 (0.53-0.93)	0.0141	0.0105	0.0225	1.17 (0.46-2.99)	0.7459	0.1985	0.6271	0.71 (0.53-0.94)	0.016	0.01	0.0268	1.50 (0.55-4.15)	0.43	0.3138	0.8456	1.86 (1.13-3.05)	0.0147	0.0319	0.0627	0.70 (0.53-0.93)	0.0134	0.0319	0.0589
6	RSPO3	127131790	rs2745353	C	T	C	0.401	469	0.80 (0.55-1.15)	0.2228	0.164	0.7049	0.70 (0.53-0.93)	0.0146	0.0212	0.0469	0.65 (0.40-1.05)	0.0808	0.0361	0.1488	0.70 (0.53-0.93)	0.015	0.0105	0.0236	1.00 (0.52-1.92)	0.996	0.245	0.6659	0.71 (0.53-0.94)	0.0153	0.01	0.026	0.76 (0.37-1.57)	0.4646	0.3314	0.8523	0.62 (0.37-1.05)	0.0732	0.0856	0.2786	0.71 (0.53-0.94)	0.0155	0.0319	0.0651
7	DGKB	15024684	rs2191349	G	T	T	0.41	468	1.42 (0.99-2.03)	0.0575	0.0537	0.1838	0.70 (0.52-0.92)	0.0114	0.0212	0.0393	1.71 (0.99-2.96)	0.0556	0.0256	0.092	0.69 (0.52-0.92)	0.0105	0.0105	0.0183	1.39 (0.74-2.62)	0.3084	0.1064	0.4592	0.70 (0.53-0.93)	0.0138	0.01	0.0239	1.93 (0.91-4.07)	0.0848	0.0968	0.3244	1.65 (0.93-2.92)	0.0847	0.0968	0.3241	0.69 (0.52-0.92)	0.0106	0.0319	0.0507
7	GCK	44189469	rs1799884	C	T	T	0.192	468	1.30 (0.87-1.93)	0.2038	0.1523	0.6607	0.71 (0.53-0.94)	0.0165	0.0212	0.0514	1.26 (0.77-2.07)	0.3535	0.1191	0.5169	0.71 (0.53-0.94)	0.0169	0.0105	0.026	1.99 (0.74-5.34)	0.1704	0.0693	0.3106	0.70 (0.53-0.93)	0.0149	0.01	0.0254	2.09 (0.77-5.68)	0.1495	0.1523	0.543	1.16 (0.68-1.96)	0.5876	0.3714	0.8576	0.70 (0.53-0.94)	0.0155	0.0319	0.0652
7	GCK	44196069	rs4607517	G	A	A	0.181	464	1.13 (0.74-1.72)	0.5609	0.3231	1	0.69 (0.52-0.91)	0.0098	0.0212	0.0357	1.07 (0.64-1.78)	0.8013	0.2131	0.6336	0.69 (0.52-0.91)	0.0098	0.0105	0.0176	1.75 (0.61-5.05)	0.2998	0.1049	0.4527	0.69 (0.52-0.91)	0.0097	0.01	0.0187	1.74 (0.60-5.08)	0.3099	0.2579	0.7909	0.98 (0.57-1.70)	0.9466	0.4658	0.8576	0.69 (0.52-0.91)	0.0097	0.0319	0.0481
7	GRB10	50690548	rs933360	C	T	C	0.364	468	1.38 (0.99-1.93)	0.0611	0.0564	0.1972	0.72 (0.54-0.95)	0.0206	0.0215	0.0622	1.38 (0.84-2.27)	0.2012	0.0773	0.3858	0.71 (0.54-0.94)	0.0185	0.0105	0.0281	1.81 (0.99-3.31)	0.0556	0.0255	0.0921	0.71 (0.54-0.95)	0.0198	0.0104	0.0322	1.99 (1.02-3.90)	0.0448	0.0593	0.1668	1.20 (0.70-2.05)	0.5039	0.349	0.8565	0.72 (0.54-0.95)	0.0208	0.0319	0.0819
7	GRB10	50723882	rs6943153	T	C	C	0.494	466	0.87 (0.62-1.22)	0.4281	0.2603	1	0.71 (0.54-0.95)	0.0198	0.0212	0.06	0.86 (0.51-1.47)	0.5871	0.1709	0.6086	0.71 (0.54-0.95)	0.0195	0.0105	0.0293	0.80 (0.44-1.43)	0.4488	0.1402	0.5412	0.71 (0.53-0.94)	0.0168	0.01	0.028	0.75 (0.38-1.50)	0.4223	0.313	0.8437	0.92 (0.52-1.62)	0.7644	0.4227	0.8576	0.71 (0.54-0.95)	0.0193	0.0319	0.077
7	HIP1	75546898	rs1167800	A	G	G	0.304	469	0.99 (0.69-1.43)	0.9525	0.4849	1	0.71 (0.53-0.94)	0.0153	0.0212	0.0486	0.92 (0.57-1.46)	0.7128	0.1974	0.6308	0.71 (0.53-0.94)	0.0156	0.0105	0.0243	1.21 (0.58-2.54)	0.6108	0.1744	0.6004	0.71 (0.53-0.94)	0.0155	0.01	0.0262	1.14 (0.51-2.52)	0.7509	0.4202	0.8576	0.87 (0.52-1.44)	0.5859	0.3714	0.8576	0.71 (0.53-0.94)	0.0159	0.0319	0.0665
8	PPP1R3B	9326086	rs4841132	A	G	A	0.241	468	0.98 (0.66-1.46)	0.9329	0.4849	1	0.69 (0.52-0.92)	0.0114	0.0212	0.0392	0.91 (0.56-1.49)	0.7167	0.1974	0.6312	0.70 (0.52-0.92)	0.0121	0.0105	0.0202	1.30 (0.50-3.38)	0.5883	0.1702	0.594	0.70 (0.53-0.93)	0.0131	0.01	0.023	1.23 (0.47-3.26)	0.671	0.4008	0.8576	0.86 (0.51-1.45)	0.5798	0.3714	0.8576	0.70 (0.53-0.93)	0.0152	0.0319	0.0644
8	PPP1R3B	9330085	rs7004769	A	G	A	0.391	469	0.95 (0.66-1.36)	0.7726	0.4226	1	0.71 (0.53-0.94)	0.0157	0.0212	0.0495	0.98 (0.60-1.60)	0.9345	0.2365	0.6336	0.71 (0.53-0.94)	0.0156	0.0105	0.0244	0.85 (0.42-1.70)	0.6389	0.1768	0.6076	0.71 (0.53-0.93)	0.015	0.01	0.0255	0.85 (0.40-1.83)	0.6842	0.4026	0.8576	1.01 (0.61-1.70)	0.9563	0.4668	0.8576	0.70 (0.53-0.93)	0.015	0.0319	0.0638
8	ANK1	41651740	rs12549902	G	A	G	0.415	466	1.12 (0.79-1.59)	0.5378	0.3116	1	0.70 (0.53-0.92)	0.0119	0.0212	0.0404	0.97 (0.58-1.62)	0.9184	0.2353	0.6336	0.70 (0.53-0.92)	0.0111	0.0105	0.019	1.48 (0.81-2.72)	0.2052	0.0797	0.3595	0.71 (0.53-0.93)	0.0147	0.01	0.0252	1.36 (0.68-2.69)	0.3824	0.2911	0.8307	0.87 (0.50-1.49)	0.6018	0.3753	0.8576	0.71 (0.54-0.94)	0.0154	0.0319	0.0648
8	SLC30A8	117172544	rs13266634	C	T	T	0.251	468	1.04 (0.71-1.51)	0.8524	0.4536	1	0.71 (0.53-0.94)	0.0165	0.0212	0.0514	0.96 (0.59-1.56)	0.8753	0.2272	0.6336	0.71 (0.53-0.94)	0.0162	0.0105	0.0251	1.37 (0.59-3.17)	0.4609	0.143	0.5467	0.71 (0.54-0.95)	0.0188	0.0102	0.0307	1.31 (0.56-3.10)	0.5334	0.3613	0.8576	0.89 (0.53-1.50)	0.6676	0.4005	0.8576	0.71 (0.54-0.95)	0.0194	0.0319	0.0773
8	SLC30A8	117172786	rs3802177	G	A	A	0.247	469	0.98 (0.67-1.42)	0.8988	0.472	1	0.71 (0.53-0.93)	0.0152	0.0212	0.0483	0.93 (0.58-1.50)	0.7682	0.2076	0.6336	0.71 (0.53-0.93)	0.0152	0.0105	0.0238	1.11 (0.49-2.53)	0.8034	0.2094	0.634	0.71 (0.53-0.94)	0.0166	0.01	0.0277	1.07 (0.45-2.57)	0.8814	0.4456	0.8576	0.90 (0.54-1.51)	0.6953	0.4045	0.8576	0.71 (0.53-0.94)	0.0169	0.0319	0.0696
8	SLC30A8	117173494	rs11558471	A	G	G	0.26	469	1.00 (0.70-1.45)	0.9788	0.4898	1	0.71 (0.53-0.94)	0.0155	0.0212	0.0491	0.96 (0.60-1.54)	0.8773	0.2272	0.6336	0.71 (0.53-0.94)	0.0152	0.0105	0.0239	1.15 (0.53-2.51)	0.7261	0.1968	0.6243	0.71 (0.53-0.94)	0.0171	0.01	0.0284	1.12 (0.49-2.57)	0.7934	0.432	0.8576	0.93 (0.55-1.56)	0.7762	0.4265	0.8576	0.71 (0.53-0.94)	0.0173	0.0319	0.0709
9	GLIS3	4287466	rs7041847	A	G	G	0.421	468	0.70 (0.49-1.00)	0.0509	0.0489	0.1593	0.73 (0.55-0.97)	0.0307	0.0301	0.0911	0.59 (0.36-0.96)	0.0344	0.0167	0.0517	0.72 (0.54-0.96)	0.0242	0.012	0.0358	0.72 (0.36-1.44)	0.356	0.1172	0.4914	0.72 (0.54-0.96)	0.0242	0.012	0.0385	0.55 (0.26-1.15)	0.1117	0.1207	0.4246	0.61 (0.36-1.02)	0.0584	0.0735	0.2196	0.72 (0.54-0.96)	0.0274	0.0387	0.1035
9	GLIS3	4289050	rs7034200	C	A	C	0.493	468	0.76 (0.53-1.07)	0.1138	0.0977	0.3984	0.73 (0.55-0.96)	0.027	0.0267	0.0801	0.68 (0.40-1.14)	0.1393	0.0581	0.2823	0.71 (0.54-0.95)	0.0191	0.0105	0.0288	0.71 (0.39-1.32)	0.2805	0.1	0.4372	0.73 (0.55-0.96)	0.0273	0.0134	0.0432	0.58 (0.29-1.17)	0.1257	0.1318	0.4718	0.72 (0.42-1.25)	0.2415	0.222	0.7228	0.72 (0.54-0.96)	0.0263	0.0376	0.1
9	GLIS3	4293150	rs10814916	A	C	A	0.465	466	0.74 (0.52-1.04)	0.0849	0.0765	0.2898	0.73 (0.55-0.96)	0.0267	0.0267	0.0791	0.76 (0.46-1.26)	0.2905	0.1051	0.4755	0.72 (0.54-0.95)	0.0205	0.0108	0.0307	0.54 (0.27-1.05)	0.0702	0.0312	0.1208	0.73 (0.55-0.97)	0.0297	0.0144	0.0468	0.50 (0.24-1.04)	0.0644	0.0784	0.2437	0.88 (0.52-1.50)	0.6328	0.3874	0.8576	0.73 (0.55-0.97)	0.0301	0.0418	0.1129
9	CDKN2B	22134095	rs10811661	T	C	C	0.127	467	1.20 (0.74-1.95)	0.4659	0.2765	1	0.71 (0.54-0.94)	0.0172	0.0212	0.0532	1.30 (0.76-2.23)	0.3384	0.1156	0.508	0.71 (0.53-0.94)	0.0158	0.0105	0.0245	0.60 (0.07-5.11)	0.6395	0.1768	0.6077	0.70 (0.53-0.94)	0.0154	0.01	0.026	0.64 (0.07-5.49)	0.6854	0.4026	0.8576	1.36 (0.79-2.37)	0.2704	0.2392	0.7563	0.70 (0.53-0.93)	0.013	0.0319	0.0577
9	SARDH	133734024	rs573904	C	T	T	0.215	467	0.99 (0.65-1.50)	0.9529	0.4849	1	0.70 (0.53-0.93)	0.0148	0.0212	0.0473	0.96 (0.59-1.56)	0.864	0.2272	0.6336	0.70 (0.53-0.93)	0.0146	0.0105	0.0231	1.15 (0.37-3.60)	0.8061	0.2094	0.6343	0.71 (0.53-0.94)	0.0155	0.01	0.0261	1.13 (0.36-3.57)	0.8392	0.4427	0.8576	0.94 (0.56-1.56)	0.8069	0.437	0.8576	0.70 (0.53-0.94)	0.0153	0.0319	0.0645
10	CDC123	12265895	rs11257655	C	T	T	0.261	469	1.10 (0.75-1.60)	0.6346	0.3592	1	0.71 (0.53-0.94)	0.0156	0.0212	0.0493	1.09 (0.68-1.74)	0.7301	0.1984	0.6322	0.71 (0.53-0.94)	0.0154	0.0105	0.0242	1.25 (0.55-2.85)	0.5933	0.1706	0.5955	0.71 (0.53-0.94)	0.0157	0.01	0.0265	1.28 (0.53-3.08)	0.5855	0.3714	0.8576	1.05 (0.64-1.74)	0.8446	0.4427	0.8576	0.71 (0.53-0.94)	0.0157	0.0319	0.0659
10	CDC123	12286011	rs12779790	A	G	G	0.144	468	0.94 (0.58-1.52)	0.7889	0.4291	1	0.71 (0.53-0.94)	0.016	0.0212	0.0503	0.98 (0.57-1.68)	0.9373	0.2365	0.6336	0.71 (0.53-0.94)	0.0161	0.0105	0.025	0.49 (0.06-3.97)	0.5062	0.1527	0.5658	0.71 (0.53-0.94)	0.0157	0.01	0.0265	0.50 (0.06-4.02)	0.5111	0.3495	0.8569	1.03 (0.59-1.78)	0.9277	0.4618	0.8576	0.71 (0.53-0.94)	0.0158	0.0319	0.0661
10	CUBN	17114152	rs1801222	A	G	A	0.262	468	0.83 (0.55-1.24)	0.3664	0.2329	1	0.71 (0.53-0.94)	0.0159	0.0212	0.05	0.68 (0.41-1.10)	0.1158	0.0499	0.2313	0.71 (0.53-0.94)	0.0161	0.0105	0.0249	1.57 (0.64-3.84)	0.3258	0.1115	0.4717	0.71 (0.53-0.94)	0.017	0.01	0.0282	1.28 (0.51-3.21)	0.5939	0.3737	0.8576	0.60 (0.35-1.01)	0.0537	0.0687	0.2013	0.71 (0.53-0.94)	0.0172	0.0319	0.0706
10	HKDC1	69223185	rs4746822	C	T	T	0.488	468	1.14 (0.82-1.59)	0.4343	0.2625	1	0.70 (0.53-0.93)	0.0132	0.0212	0.0434	1.12 (0.65-1.92)	0.6941	0.1974	0.6287	0.70 (0.53-0.93)	0.015	0.0105	0.0236	1.28 (0.75-2.20)	0.3675	0.1194	0.4985	0.70 (0.53-0.93)	0.0134	0.01	0.0234	1.30 (0.68-2.52)	0.4286	0.3138	0.8452	1.03 (0.57-1.84)	0.9297	0.4618	0.8576	0.70 (0.53-0.93)	0.0134	0.0319	0.0588
10	HHEX	92722319	rs7923866	C	T	C	0.498	468	1.23 (0.88-1.71)	0.2335	0.1689	0.729	0.70 (0.53-0.93)	0.015	0.0212	0.0477	1.45 (0.81-2.59)	0.2143	0.0812	0.4025	0.70 (0.53-0.93)	0.0137	0.0105	0.0221	1.21 (0.71-2.07)	0.4765	0.1468	0.5536	0.70 (0.53-0.93)	0.0151	0.01	0.0256	1.53 (0.77-3.03)	0.2267	0.2098	0.7023	1.40 (0.76-2.60)	0.2803	0.245	0.7661	0.70 (0.53-0.93)	0.0143	0.0319	0.0615
10	ADRA2A	111282335	rs10885122	T	G	T	0.183	469	1.31 (0.87-1.96)	0.195	0.1485	0.6394	0.71 (0.54-0.94)	0.0182	0.0212	0.0558	1.09 (0.67-1.79)	0.7181	0.1974	0.6313	0.71 (0.53-0.94)	0.0164	0.0105	0.0253	3.69 (1.52-8.95)	0.0038	0.01	0.0113	0.70 (0.53-0.93)	0.015	0.01	0.0255	3.54 (1.38-9.07)	0.0085	0.0319	0.0445	0.86 (0.50-1.50)	0.6046	0.3754	0.8576	0.70 (0.53-0.93)	0.0139	0.0319	0.0604
10	TCF7L2	112994312	rs34872471	T	C	C	0.205	469	0.78 (0.50-1.22)	0.2754	0.1898	0.8197	0.70 (0.53-0.93)	0.0145	0.0212	0.0465	0.69 (0.42-1.14)	0.1455	0.0601	0.2947	0.70 (0.53-0.93)	0.013	0.0105	0.0212	1.19 (0.43-3.30)	0.7334	0.1968	0.6254	0.70 (0.53-0.93)	0.0147	0.01	0.0252	1.05 (0.35-3.12)	0.9359	0.4633	0.8576	0.64 (0.37-1.11)	0.1153	0.1228	0.4372	0.69 (0.52-0.92)	0.0114	0.0319	0.053
10	TCF7L2	112996282	rs4506565	A	T	T	0.23	468	1.00 (0.67-1.48)	0.9804	0.4898	1	0.71 (0.53-0.94)	0.0162	0.0212	0.0507	0.86 (0.52-1.40)	0.5355	0.1618	0.5943	0.71 (0.53-0.94)	0.0157	0.0105	0.0245	1.77 (0.72-4.38)	0.214	0.0816	0.3703	0.70 (0.53-0.93)	0.0143	0.01	0.0246	1.61 (0.64-4.04)	0.3115	0.2579	0.792	0.75 (0.44-1.28)	0.2924	0.2479	0.777	0.70 (0.53-0.93)	0.0131	0.0319	0.058
10	TCF7L2	112998590	rs7903146	C	T	T	0.203	468	0.84 (0.54-1.30)	0.4404	0.2646	1	0.71 (0.53-0.94)	0.0164	0.0212	0.0513	0.75 (0.45-1.24)	0.2623	0.0978	0.4523	0.71 (0.53-0.94)	0.0155	0.0105	0.0242	1.38 (0.44-4.30)	0.5826	0.1698	0.5924	0.70 (0.53-0.93)	0.015	0.01	0.0255	1.23 (0.39-3.89)	0.7238	0.4099	0.8576	0.70 (0.41-1.19)	0.1877	0.1795	0.6342	0.70 (0.53-0.93)	0.0133	0.0319	0.0586
11	DUSP8	1675619	rs2334499	C	T	T	0.455	467	1.33 (0.96-1.85)	0.0899	0.08	0.3092	0.69 (0.52-0.92)	0.0102	0.0212	0.0366	1.28 (0.75-2.17)	0.3695	0.1237	0.5258	0.69 (0.52-0.92)	0.0113	0.0105	0.0193	1.71 (1.00-2.91)	0.0502	0.0235	0.0821	0.69 (0.52-0.92)	0.011	0.01	0.0203	1.77 (0.93-3.36)	0.0799	0.0927	0.3052	1.06 (0.60-1.90)	0.8356	0.4427	0.8576	0.69 (0.52-0.92)	0.0108	0.0319	0.0511
11	KCNJ11	17387083	rs5215	C	T	C	0.315	466	1.12 (0.78-1.60)	0.5354	0.3116	1	0.71 (0.53-0.94)	0.0166	0.0212	0.0518	1.24 (0.77-2.01)	0.375	0.1247	0.5288	0.71 (0.53-0.94)	0.0168	0.0105	0.0259	0.95 (0.43-2.13)	0.9093	0.228	0.6545	0.71 (0.54-0.95)	0.0188	0.0102	0.0308	1.08 (0.46-2.51)	0.8604	0.4427	0.8576	1.28 (0.78-2.12)	0.3308	0.2646	0.805	0.71 (0.54-0.94)	0.0185	0.0319	0.0746
11	CRY2	45851540	rs11605924	A	C	C	0.499	469	0.72 (0.51-1.01)	0.0571	0.0537	0.182	0.70 (0.53-0.93)	0.0135	0.0212	0.0441	0.84 (0.50-1.41)	0.5051	0.1583	0.5844	0.70 (0.53-0.93)	0.0147	0.0105	0.0232	0.45 (0.24-0.84)	0.0121	0.01	0.0217	0.70 (0.53-0.93)	0.0138	0.01	0.0239	0.46 (0.22-0.98)	0.0441	0.0589	0.1642	1.05 (0.60-1.84)	0.863	0.4427	0.8576	0.70 (0.53-0.93)	0.014	0.0319	0.0606
11	MADD	47314769	rs7944584	A	T	T	0.147	469	0.98 (0.61-1.57)	0.9375	0.4849	1	0.71 (0.53-0.94)	0.0153	0.0212	0.0487	1.07 (0.64-1.80)	0.7989	0.2131	0.6336	0.71 (0.53-0.93)	0.0151	0.0105	0.0237	0.39 (0.08-1.85)	0.2341	0.0884	0.3931	0.70 (0.53-0.93)	0.014	0.01	0.0242	0.40 (0.05-3.19)	0.3884	0.294	0.833	1.16 (0.67-2.00)	0.6015	0.3753	0.8576	0.70 (0.53-0.93)	0.0134	0.0319	0.0588
11	OR4S1	48311808	rs1483121	G	A	A	0.061	469	1.62 (0.86-3.04)	0.1368	0.1135	0.4763	0.70 (0.53-0.93)	0.0131	0.0212	0.0432	1.59 (0.83-3.06)	0.1622	0.0665	0.3257	0.70 (0.53-0.93)	0.013	0.0105	0.0212	4.53 (0.73-28.05)	0.1043			0.71 (0.53-0.94)	0.0159			4.77 (0.28-80.64)	0.2788	0.245	0.7647	1.51 (0.75-3.04)	0.2467	0.2229	0.7295	0.70 (0.53-0.93)	0.0138	0.0319	0.0599
11	FADS1	61804006	rs174550	T	C	T	0.387	464	0.94 (0.69-1.30)	0.7233	0.4001	1	0.70 (0.53-0.93)	0.0136	0.0212	0.0445	0.86 (0.53-1.39)	0.5394	0.1618	0.5954	0.70 (0.53-0.93)	0.0135	0.0105	0.0218	1.03 (0.57-1.86)	0.9312	0.2308	0.6659	0.70 (0.53-0.93)	0.0146	0.01	0.0249	0.94 (0.49-1.78)	0.8429	0.4427	0.8576	0.82 (0.48-1.41)	0.4705	0.3314	0.8531	0.70 (0.53-0.93)	0.0144	0.0319	0.0617
11	ARAP1	72721940	rs11603334	G	A	A	0.076	468	0.59 (0.28-1.23)	0.1607	0.1301	0.5488	0.71 (0.53-0.94)	0.0166	0.0212	0.0518	0.52 (0.23-1.18)	0.119	0.0509	0.2386	0.71 (0.54-0.94)	0.0182	0.0105	0.0276	0.90 (0.10-8.28)	0.9266	0.2308	0.663	0.71 (0.53-0.94)	0.0162	0.01	0.0272	0.84 (0.09-7.75)	0.88	0.4456	0.8576	0.49 (0.20-1.18)	0.1111	0.1207	0.4222	0.72 (0.54-0.95)	0.0206	0.0319	0.0813
11	MTNR1B	92940662	rs1387153	C	T	T	0.174	468	1.61 (1.06-2.43)	0.025	0.0253	0.0744	0.69 (0.52-0.91)	0.0099	0.0212	0.0358	1.65 (1.00-2.71)	0.0485	0.0229	0.0776	0.69 (0.52-0.92)	0.0103	0.0105	0.0181	2.53 (0.84-7.68)	0.1006	0.043	0.1833	0.70 (0.53-0.93)	0.0143	0.01	0.0246	2.91 (0.94-8.97)	0.063	0.0776	0.2381	1.53 (0.91-2.58)	0.109	0.1196	0.415	0.69 (0.52-0.91)	0.0101	0.0319	0.0493
11	MTNR1B	92965261	rs10830962	C	G	G	0.329	469	1.25 (0.89-1.77)	0.198	0.1492	0.6468	0.71 (0.53-0.94)	0.0155	0.0212	0.0491	1.27 (0.79-2.04)	0.3192	0.1106	0.4958	0.71 (0.53-0.94)	0.0162	0.0105	0.0251	1.51 (0.79-2.90)	0.2129	0.0816	0.3691	0.70 (0.53-0.93)	0.0144	0.01	0.0247	1.64 (0.79-3.39)	0.1822	0.1754	0.6227	1.18 (0.70-1.98)	0.5377	0.3614	0.8576	0.70 (0.53-0.93)	0.0151	0.0319	0.0641
11	MTNR1B	92975544	rs10830963	C	G	G	0.132	469	1.40 (0.86-2.28)	0.1731	0.1378	0.5829	0.70 (0.53-0.93)	0.0142	0.0212	0.046	1.56 (0.94-2.59)	0.0862	0.0382	0.1617	0.70 (0.53-0.93)	0.0144	0.0105	0.0229	0.05 (0.01-0.51)	0.0114			0.71 (0.54-0.94)	0.0167			0.52 (0.02-12.57)	0.6853	0.4026	0.8576	1.65 (0.98-2.78)	0.0587	0.0735	0.2208	0.71 (0.54-0.94)	0.0164	0.0319	0.068
12	GLS2	56471554	rs2657879	A	G	G	0.249	469	0.76 (0.50-1.13)	0.1763	0.1387	0.5916	0.71 (0.54-0.94)	0.0182	0.0212	0.0558	0.72 (0.45-1.17)	0.1891	0.075	0.3689	0.72 (0.54-0.95)	0.0211	0.0108	0.0315	0.63 (0.24-1.71)	0.3686	0.1194	0.4991	0.70 (0.53-0.93)	0.013	0.01	0.0229	0.58 (0.19-1.73)	0.3254	0.2639	0.8016	0.75 (0.45-1.27)	0.2843	0.2454	0.7698	0.71 (0.54-0.95)	0.0193	0.0319	0.0769
12	IGF1	102481791	rs35767	A	G	A	0.255	468	1.30 (0.89-1.90)	0.1711	0.1373	0.5777	0.71 (0.53-0.94)	0.0172	0.0212	0.0534	1.45 (0.90-2.34)	0.1283	0.0539	0.2592	0.71 (0.53-0.94)	0.0172	0.0105	0.0264	1.18 (0.46-3.01)	0.7346	0.1968	0.6255	0.70 (0.53-0.93)	0.0145	0.01	0.0249	1.39 (0.53-3.67)	0.5018	0.349	0.8563	1.46 (0.89-2.40)	0.136	0.1416	0.5041	0.71 (0.53-0.94)	0.0172	0.0319	0.0704
12	HNF1A	121022883	rs7957197	T	A	A	0.113	469	0.93 (0.56-1.53)	0.7632	0.4198	1	0.70 (0.53-0.93)	0.0149	0.0212	0.0475	1.02 (0.57-1.81)	0.9571	0.2402	0.6336	0.71 (0.53-0.94)	0.0155	0.0105	0.0243	0.36 (0.08-1.73)	0.2032	0.0797	0.357	0.70 (0.53-0.93)	0.0144	0.01	0.0247	0.37 (0.08-1.77)	0.2147	0.2013	0.6837	1.14 (0.62-2.10)	0.6783	0.4026	0.8576	0.71 (0.53-0.93)	0.0152	0.0319	0.0642
12	P2RX2	132465032	rs10747083	G	A	G	0.259	469	0.80 (0.53-1.21)	0.2983	0.1981	0.8684	0.71 (0.54-0.95)	0.0189	0.0212	0.0577	0.67 (0.41-1.10)	0.1133	0.0493	0.2257	0.72 (0.54-0.95)	0.021	0.0108	0.0314	1.40 (0.54-3.62)	0.4821	0.1474	0.556	0.70 (0.53-0.93)	0.0146	0.01	0.025	1.16 (0.44-3.04)	0.7621	0.4227	0.8576	0.61 (0.36-1.03)	0.0648	0.0784	0.2451	0.72 (0.54-0.95)	0.0205	0.0319	0.081
13	PDX1	27917061	rs2293941	G	A	A	0.295	469	1.09 (0.76-1.54)	0.6468	0.364	1	0.71 (0.54-0.94)	0.0181	0.0212	0.0556	1.50 (0.92-2.43)	0.1027	0.0451	0.2009	0.72 (0.54-0.96)	0.0234	0.0117	0.0347	0.46 (0.17-1.20)	0.1104	0.0467	0.2031	0.69 (0.52-0.92)	0.0107	0.01	0.0199	0.61 (0.22-1.65)	0.3253	0.2639	0.8015	1.79 (1.09-2.96)	0.0221	0.0325	0.0859	0.71 (0.53-0.94)	0.0167	0.0319	0.0688
13	KL	32980164	rs576674	G	A	G	0.368	467	0.96 (0.68-1.35)	0.8083	0.4349	1	0.69 (0.52-0.92)	0.0108	0.0212	0.038	1.14 (0.69-1.86)	0.6109	0.1768	0.6142	0.70 (0.53-0.93)	0.0125	0.0105	0.0206	0.64 (0.30-1.36)	0.2453	0.0912	0.4048	0.69 (0.52-0.91)	0.0097	0.01	0.0187	0.74 (0.33-1.64)	0.4533	0.3258	0.8504	1.28 (0.77-2.15)	0.3402	0.269	0.8106	0.69 (0.52-0.92)	0.0114	0.0319	0.0531
14	WARS	100372924	rs3783347	G	T	T	0.102	469	0.77 (0.42-1.41)	0.4037	0.2486	1	0.71 (0.53-0.94)	0.0156	0.0212	0.0492	0.80 (0.44-1.47)	0.4752	0.1508	0.5736	0.71 (0.53-0.94)	0.0154	0.0105	0.0241	0.06 (0.01-0.63)	0.0187			0.71 (0.53-0.94)	0.0164			0.54 (0.02-14.66)	0.7117	0.4079	0.8576	0.86 (0.46-1.61)	0.6376	0.3874	0.8576	0.71 (0.54-0.94)	0.0166	0.0319	0.0686
15	C2CD4A	62090956	rs4502156	T	C	T	0.309	468	0.96 (0.67-1.38)	0.8212	0.4394	1	0.71 (0.53-0.94)	0.0162	0.0212	0.0508	0.85 (0.53-1.38)	0.5196	0.1608	0.5892	0.71 (0.53-0.94)	0.0164	0.0105	0.0254	1.24 (0.59-2.61)	0.5734	0.1684	0.5895	0.71 (0.53-0.94)	0.0165	0.01	0.0275	1.12 (0.51-2.43)	0.7773	0.4265	0.8576	0.79 (0.47-1.33)	0.3761	0.2893	0.8282	0.71 (0.53-0.94)	0.017	0.0319	0.0698
15	C2CD4B	62141763	rs11071657	A	G	A	0.42	468	0.87 (0.62-1.20)	0.3908	0.2421	1	0.70 (0.53-0.93)	0.014	0.0212	0.0453	0.78 (0.48-1.27)	0.309	0.1086	0.4889	0.70 (0.53-0.93)	0.0131	0.0105	0.0214	0.90 (0.49-1.64)	0.7206	0.1967	0.6235	0.71 (0.53-0.94)	0.0152	0.01	0.0258	0.78 (0.40-1.51)	0.4668	0.3314	0.8526	0.77 (0.45-1.32)	0.3437	0.2703	0.8126	0.70 (0.53-0.93)	0.0131	0.0319	0.058
16	FTO	53767042	rs1421085	T	C	C	0.161	469	0.76 (0.46-1.25)	0.2765	0.1898	0.822	0.71 (0.53-0.94)	0.0159	0.0212	0.05	0.82 (0.48-1.40)	0.4615	0.1477	0.5683	0.71 (0.53-0.94)	0.0159	0.0105	0.0247	0.21 (0.01-4.09)	0.2996	0.1049	0.4526	0.70 (0.53-0.93)	0.0142	0.01	0.0245	0.20 (0.01-3.98)	0.2906	0.2478	0.7754	0.91 (0.53-1.55)	0.72	0.4099	0.8576	0.71 (0.53-0.93)	0.0147	0.0319	0.0627
16	FTO	53782363	rs8050136	C	A	A	0.208	469	0.84 (0.54-1.29)	0.4141	0.2534	1	0.70 (0.53-0.93)	0.0143	0.0212	0.0461	0.87 (0.53-1.43)	0.5735	0.169	0.6051	0.70 (0.53-0.93)	0.0147	0.0105	0.0232	0.49 (0.11-2.15)	0.343	0.1143	0.4833	0.70 (0.53-0.93)	0.0145	0.01	0.0248	0.47 (0.11-2.12)	0.3281	0.2639	0.8033	0.92 (0.55-1.54)	0.7586	0.4227	0.8576	0.70 (0.53-0.93)	0.0142	0.0319	0.0613
16	CTRB2	75211105	rs9921586	G	T	T	0.126	469	0.87 (0.53-1.45)	0.6006	0.3439	1	0.70 (0.53-0.93)	0.0148	0.0212	0.0474	0.92 (0.52-1.65)	0.7897	0.2123	0.6336	0.71 (0.53-0.93)	0.0151	0.0105	0.0238	0.39 (0.05-3.12)	0.3777	0.1207	0.5044	0.70 (0.53-0.93)	0.0144	0.01	0.0247	0.39 (0.05-3.14)	0.3789	0.2899	0.8293	1.00 (0.55-1.82)	0.9929	0.4797	0.8576	0.70 (0.53-0.93)	0.0144	0.0319	0.0619
17	GLP2R	9888058	rs17676067	T	C	C	0.116	468	1.32 (0.79-2.19)	0.293	0.1965	0.8572	0.71 (0.53-0.94)	0.0153	0.0212	0.0485	1.24 (0.71-2.17)	0.4401	0.1434	0.5596	0.71 (0.53-0.93)	0.0151	0.0105	0.0238	4.19 (0.57-30.83)	0.1591	0.0654	0.2927	0.71 (0.54-0.95)	0.0195	0.0104	0.0317	4.33 (0.59-31.98)	0.151	0.1526	0.547	1.16 (0.65-2.06)	0.6137	0.3794	0.8576	0.71 (0.54-0.94)	0.0186	0.0319	0.0747
17	HNF1B	37738049	rs4430796	A	G	G	0.343	469	1.29 (0.92-1.80)	0.1348	0.1128	0.4701	0.71 (0.53-0.94)	0.0166	0.0212	0.0518	1.39 (0.86-2.24)	0.1796	0.0724	0.3547	0.71 (0.54-0.94)	0.017	0.0105	0.026	1.45 (0.78-2.69)	0.2359	0.0884	0.395	0.71 (0.53-0.94)	0.0154	0.01	0.0261	1.65 (0.83-3.27)	0.1494	0.1523	0.5428	1.30 (0.77-2.20)	0.3264	0.2639	0.8022	0.71 (0.53-0.94)	0.0166	0.0319	0.0687
19	CILP2	19547663	rs16996148	G	T	T	0.061	469	1.43 (0.75-2.73)	0.2755	0.1898	0.8199	0.70 (0.53-0.93)	0.0144	0.0212	0.0462	1.39 (0.71-2.70)	0.3379	0.1156	0.5077	0.70 (0.53-0.93)	0.0143	0.0105	0.0228	4.53 (0.73-28.05)	0.1043			0.71 (0.53-0.94)	0.0159			4.68 (0.45-48.25)	0.1949	0.1851	0.6484	1.30 (0.64-2.67)	0.4685	0.3314	0.8529	0.70 (0.53-0.93)	0.0151	0.0319	0.0639
19	PEPD	33408159	rs731839	G	A	G	0.445	467	1.20 (0.85-1.70)	0.2995	0.1981	0.8709	0.69 (0.52-0.91)	0.0094	0.0212	0.0348	1.27 (0.74-2.18)	0.3828	0.1264	0.5328	0.69 (0.52-0.91)	0.0095	0.0105	0.0173	1.27 (0.71-2.29)	0.418	0.1316	0.5262	0.69 (0.52-0.92)	0.0105	0.01	0.0197	1.44 (0.72-2.88)	0.3036	0.2551	0.7861	1.21 (0.69-2.13)	0.5109	0.3495	0.8569	0.69 (0.52-0.91)	0.0095	0.0319	0.0473
19	GIPR	45693376	rs2302593	C	G	C	0.414	467	1.48 (1.06-2.07)	0.0202	0.0212	0.061	0.71 (0.54-0.95)	0.02	0.0212	0.0607	1.79 (1.04-3.07)	0.034	0.0167	0.0511	0.72 (0.54-0.95)	0.0197	0.0105	0.0296	1.62 (0.92-2.85)	0.0956	0.0421	0.173	0.71 (0.54-0.94)	0.0185	0.0102	0.0302	2.18 (1.11-4.28)	0.0237	0.0346	0.0912	1.64 (0.92-2.91)	0.0905	0.1024	0.3462	0.72 (0.54-0.95)	0.0202	0.0319	0.0798
20	FOXA2	22578963	rs6048205	A	G	G	0.053	469	1.33 (0.71-2.49)	0.3817	0.2395	1	0.71 (0.54-0.95)	0.0194	0.0212	0.059	1.43 (0.71-2.89)	0.3161	0.1103	0.4938	0.72 (0.54-0.95)	0.021	0.0108	0.0313	1.18 (0.23-6.00)	0.8405	0.2132	0.6385	0.71 (0.53-0.94)	0.0153	0.01	0.0259	1.23 (0.17-8.66)	0.8376	0.4427	0.8576	1.46 (0.68-3.14)	0.3371	0.2681	0.8088	0.72 (0.54-0.95)	0.0215	0.0324	0.0841
20	TOP1	41115265	rs6072275	G	A	A	0.126	469	0.97 (0.57-1.62)	0.895	0.472	1	0.71 (0.53-0.94)	0.0156	0.0212	0.0494	0.90 (0.51-1.57)	0.7007	0.1974	0.6295	0.71 (0.53-0.94)	0.016	0.0105	0.0249	1.97 (0.50-7.76)	0.3324	0.112	0.4762	0.70 (0.53-0.93)	0.0148	0.01	0.0252	1.90 (0.40-8.99)	0.4197	0.3127	0.8429	0.84 (0.46-1.53)	0.5707	0.3714	0.8576	0.71 (0.53-0.94)	0.0157	0.0319	0.0659
20	ZHX3	41203988	rs17265513	T	C	C	0.077	469	1.31 (0.71-2.39)	0.3884	0.2421	1	0.70 (0.53-0.93)	0.0137	0.0212	0.0447	1.26 (0.68-2.36)	0.4623	0.1477	0.5687	0.70 (0.53-0.93)	0.0137	0.0105	0.0221	3.82 (0.62-23.46)	0.1481			0.71 (0.54-0.94)	0.0176			3.91 (0.39-39.71)	0.2486	0.2229	0.7318	1.20 (0.62-2.34)	0.5861	0.3714	0.8576	0.71 (0.53-0.94)	0.0162	0.0319	0.0673
20	SLC17A9	62967547	rs3746750	A	G	A	0.336	467	1.34 (0.93-1.93)	0.1189	0.1012	0.4164	0.69 (0.52-0.91)	0.0094	0.0212	0.0348	1.41 (0.86-2.32)	0.1766	0.0718	0.35	0.68 (0.51-0.90)	0.0078	0.0105	0.0154	1.54 (0.74-3.21)	0.251	0.092	0.4104	0.70 (0.53-0.93)	0.0136	0.01	0.0237	1.79 (0.81-3.95)	0.1481	0.1523	0.5393	1.33 (0.79-2.24)	0.2826	0.2454	0.7683	0.69 (0.52-0.92)	0.0103	0.0319	0.0497
21	BACE2	41209710	rs737288	G	T	T	0.208	467	1.21 (0.82-1.79)	0.3289	0.2122	0.9341	0.70 (0.52-0.93)	0.0125	0.0212	0.0417	1.04 (0.63-1.72)	0.8685	0.2272	0.6336	0.69 (0.52-0.92)	0.0118	0.0105	0.0199	2.56 (1.07-6.08)	0.0339	0.0161	0.0536	0.72 (0.54-0.95)	0.0217	0.0109	0.0348	2.43 (1.01-5.86)	0.0486	0.0637	0.1814	0.84 (0.48-1.46)	0.5397	0.3614	0.8576	0.72 (0.54-0.96)	0.0244	0.0352	0.0935
21	BACE2	41211811	rs6517656	G	A	A	0.178	468	1.24 (0.84-1.84)	0.2773	0.1898	0.8237	0.72 (0.54-0.95)	0.0224	0.0229	0.067	1.15 (0.69-1.92)	0.584	0.1709	0.6078	0.71 (0.54-0.94)	0.0179	0.0105	0.0273	2.13 (0.87-5.23)	0.0999	0.043	0.1818	0.73 (0.55-0.97)	0.0301	0.0144	0.0475	2.12 (0.85-5.27)	0.107	0.1184	0.4079	0.98 (0.56-1.73)	0.9508	0.4658	0.8576	0.73 (0.55-0.97)	0.03	0.0418	0.1128
Shaded areas denote statistically significant tests, according to the criteria established in the Methods section, that is: p<0.05 or q<0.05 or l-fdr <0.1.

## Sheet: Sup_Table 3
Supplementary Table 3. Gene/Locus of Network and Encoding Protein
QueryIndex	QueryItem	StringId
1	ADRA2A	9606.ENSP00000280155
2	ANKRD55	9606.ENSP00000342295
3	BACE2	9606.ENSP00000332979
4	CDKAL1	9606.ENSP00000274695
5	COBLL1	9606.ENSP00000341360
6	CRY2	9606.ENSP00000478187
7	CUBN	9606.ENSP00000367064
8	DGKB	9606.ENSP00000385780
9	DPYSL5	9606.ENSP00000288699
10	DUSP8	9606.ENSP00000380530
11	FOXA2	9606.ENSP00000400341
12	G6PC2	9606.ENSP00000364512
13	GCKR	9606.ENSP00000264717
14	GIPR	9606.ENSP00000467494
15	GLIS3	9606.ENSP00000371398
16	GLP2R	9606.ENSP00000262441
17	GRB10	9606.ENSP00000381793
18	IGF2BP2	9606.ENSP00000371634
19	IRS1	9606.ENSP00000304895
20	KCNJ11	9606.ENSP00000345708
21	LYPLAL1	9606.ENSP00000355895
22	MTNR1B	9606.ENSP00000257068
23	MTR	9606.ENSP00000355536
24	P2RX2	9606.ENSP00000343339
25	PCSK1	9606.ENSP00000308024
26	PDX1	9606.ENSP00000370421
27	PROX1	9606.ENSP00000355925
28	RSPO3	9606.ENSP00000349131
29	SARDH	9606.ENSP00000360938
30	SLC17A9	9606.ENSP00000359376
31	UBE2E2	9606.ENSP00000379931
32	WARS	9606.ENSP00000347495
33	WFS1	9606.ENSP00000226760
34	ZBED3	9606.ENSP00000255198

## Sheet: Sup_Table 4
Supplementary Table 4. Bioinformatic Analysis Results.
Category	Term ID	Term description	Observed Gene Count	Background Gene Count	Strength	False Discovery Rate	Matching Proteins in Network (IDs)	Matching Proteins in Network (labels)
GO Process	GO:0042593	Glucose homeostasis	10	188	1.49	1.2e-08	9606.ENSP00000226760,9606.ENSP00000257068,9606.ENSP00000264717,9606.ENSP00000280155,9606.ENSP00000304895,9606.ENSP00000332979,9606.ENSP00000345708,9606.ENSP00000364512,9606.ENSP00000370421,9606.ENSP00000478187	WFS1,MTNR1B,GCKR,ADRA2A,IRS1,BACE2,KCNJ11,G6PC2,PDX1,CRY2
GO Process	GO:0050796	Regulation of insulin secretion	8	182	1.4	4.22e-06	9606.ENSP00000257068,9606.ENSP00000280155,9606.ENSP00000304895,9606.ENSP00000345708,9606.ENSP00000364512,9606.ENSP00000370421,9606.ENSP00000400341,9606.ENSP00000467494	MTNR1B,ADRA2A,IRS1,KCNJ11,G6PC2,PDX1,FOXA2,GIPR
GO Process	GO:0010817	Regulation of hormone levels	10	524	1.04	3.88e-05	9606.ENSP00000257068,9606.ENSP00000280155,9606.ENSP00000304895,9606.ENSP00000308024,9606.ENSP00000332979,9606.ENSP00000345708,9606.ENSP00000364512,9606.ENSP00000370421,9606.ENSP00000400341,9606.ENSP00000467494	MTNR1B,ADRA2A,IRS1,PCSK1,BACE2,KCNJ11,G6PC2,PDX1,FOXA2,GIPR
GO Process	GO:0031016	Pancreas development	5	73	1.6	0.00032	9606.ENSP00000226760,9606.ENSP00000355925,9606.ENSP00000370421,9606.ENSP00000400341,9606.ENSP00000467494	WFS1,PROX1,PDX1,FOXA2,GIPR
GO Process	GO:0048878	Chemical homeostasis	12	1124	0.79	0.00032	9606.ENSP00000226760,9606.ENSP00000257068,9606.ENSP00000264717,9606.ENSP00000280155,9606.ENSP00000304895,9606.ENSP00000332979,9606.ENSP00000343339,9606.ENSP00000345708,9606.ENSP00000364512,9606.ENSP00000370421,9606.ENSP00000467494,9606.ENSP00000478187	WFS1,MTNR1B,GCKR,ADRA2A,IRS1,BACE2,P2RX2,KCNJ11,G6PC2,PDX1,GIPR,CRY2
GO Process	GO:0046676	Negative regulation of insulin secretion	4	37	1.79	0.00085	9606.ENSP00000257068,9606.ENSP00000280155,9606.ENSP00000304895,9606.ENSP00000345708	MTNR1B,ADRA2A,IRS1,KCNJ11
GO Process	GO:0042592	Homeostatic process	13	1676	0.65	0.0023	9606.ENSP00000226760,9606.ENSP00000257068,9606.ENSP00000264717,9606.ENSP00000280155,9606.ENSP00000304895,9606.ENSP00000332979,9606.ENSP00000343339,9606.ENSP00000345708,9606.ENSP00000364512,9606.ENSP00000367064,9606.ENSP00000370421,9606.ENSP00000467494,9606.ENSP00000478187	WFS1,MTNR1B,GCKR,ADRA2A,IRS1,BACE2,P2RX2,KCNJ11,G6PC2,CUBN,PDX1,GIPR,CRY2
GO Process	GO:0065008	Regulation of biological quality	19	4042	0.43	0.0061	9606.ENSP00000226760,9606.ENSP00000255198,9606.ENSP00000257068,9606.ENSP00000264717,9606.ENSP00000280155,9606.ENSP00000304895,9606.ENSP00000308024,9606.ENSP00000332979,9606.ENSP00000343339,9606.ENSP00000345708,9606.ENSP00000364512,9606.ENSP00000367064,9606.ENSP00000370421,9606.ENSP00000371634,9606.ENSP00000381793,9606.ENSP00000385780,9606.ENSP00000400341,9606.ENSP00000467494,9606.ENSP00000478187	WFS1,ZBED3,MTNR1B,GCKR,ADRA2A,IRS1,PCSK1,BACE2,P2RX2,KCNJ11,G6PC2,CUBN,PDX1,IGF2BP2,GRB10,DGKB,FOXA2,GIPR,CRY2
GO Process	GO:0009743	Response to carbohydrate	5	174	1.22	0.0087	9606.ENSP00000264717,9606.ENSP00000343339,9606.ENSP00000345708,9606.ENSP00000370421,9606.ENSP00000467494	GCKR,P2RX2,KCNJ11,PDX1,GIPR
GO Process	GO:0051049	Regulation of transport	12	1776	0.59	0.0139	9606.ENSP00000226760,9606.ENSP00000257068,9606.ENSP00000280155,9606.ENSP00000304895,9606.ENSP00000343339,9606.ENSP00000345708,9606.ENSP00000364512,9606.ENSP00000370421,9606.ENSP00000381793,9606.ENSP00000400341,9606.ENSP00000467494,9606.ENSP00000478187	WFS1,MTNR1B,ADRA2A,IRS1,P2RX2,KCNJ11,G6PC2,PDX1,GRB10,FOXA2,GIPR,CRY2
GO Process	GO:0031018	Endocrine pancreas development	3	39	1.65	0.0269	9606.ENSP00000370421,9606.ENSP00000400341,9606.ENSP00000467494	PDX1,FOXA2,GIPR
GO Process	GO:0010906	Regulation of glucose metabolic process	4	118	1.29	0.0283	9606.ENSP00000264717,9606.ENSP00000304895,9606.ENSP00000381793,9606.ENSP00000400341	GCKR,IRS1,GRB10,FOXA2
GO Process	GO:0033132	Negative regulation of glucokinase activity	2	5	2.36	0.029	9606.ENSP00000264717,9606.ENSP00000400341	GCKR,FOXA2
GO Process	GO:2000675	Negative regulation of type b pancreatic cell apoptotic process	2	6	2.28	0.036	9606.ENSP00000226760,9606.ENSP00000370421	WFS1,PDX1
GO Process	GO:0010648	Negative regulation of cell communication	10	1382	0.62	0.0366	9606.ENSP00000226760,9606.ENSP00000257068,9606.ENSP00000280155,9606.ENSP00000304895,9606.ENSP00000345708,9606.ENSP00000370421,9606.ENSP00000380530,9606.ENSP00000381793,9606.ENSP00000467494,9606.ENSP00000478187	WFS1,MTNR1B,ADRA2A,IRS1,KCNJ11,PDX1,DUSP8,GRB10,GIPR,CRY2
GO Process	GO:0023057	Negative regulation of signaling	10	1385	0.62	0.0366	9606.ENSP00000226760,9606.ENSP00000257068,9606.ENSP00000280155,9606.ENSP00000304895,9606.ENSP00000345708,9606.ENSP00000370421,9606.ENSP00000380530,9606.ENSP00000381793,9606.ENSP00000467494,9606.ENSP00000478187	WFS1,MTNR1B,ADRA2A,IRS1,KCNJ11,PDX1,DUSP8,GRB10,GIPR,CRY2
GO Process	GO:0010646	Regulation of cell communication	16	3514	0.42	0.0382	9606.ENSP00000226760,9606.ENSP00000255198,9606.ENSP00000257068,9606.ENSP00000280155,9606.ENSP00000304895,9606.ENSP00000343339,9606.ENSP00000345708,9606.ENSP00000349131,9606.ENSP00000364512,9606.ENSP00000370421,9606.ENSP00000380530,9606.ENSP00000381793,9606.ENSP00000385780,9606.ENSP00000400341,9606.ENSP00000467494,9606.ENSP00000478187	WFS1,ZBED3,MTNR1B,ADRA2A,IRS1,P2RX2,KCNJ11,RSPO3,G6PC2,PDX1,DUSP8,GRB10, DGKB,FOXA2,GIPR,CRY2
GO Process	GO:0023051	Regulation of signaling	16	3553	0.41	0.0405	9606.ENSP00000226760,9606.ENSP00000255198,9606.ENSP00000257068,9606.ENSP00000280155,9606.ENSP00000304895,9606.ENSP00000343339,9606.ENSP00000345708,9606.ENSP00000349131,9606.ENSP00000364512,9606.ENSP00000370421,9606.ENSP00000380530,9606.ENSP00000381793,9606.ENSP00000385780,9606.ENSP00000400341,9606.ENSP00000467494,9606.ENSP00000478187	WFS1,ZBED3,MTNR1B,ADRA2A,IRS1,P2RX2,KCNJ11,RSPO3,G6PC2,PDX1,DUSP8,GRB10, DGKB,FOXA2,GIPR,CRY2
GO Process	GO:0009746	Response to hexose	4	143	1.21	0.0422	9606.ENSP00000264717,9606.ENSP00000345708,9606.ENSP00000370421,9606.ENSP00000467494	GCKR,KCNJ11,PDX1,GIPR
GO Process	GO:0044092	Negative regulation of molecular function	9	1163	0.65	0.0442	9606.ENSP00000226760,9606.ENSP00000257068,9606.ENSP00000264717,9606.ENSP00000280155,9606.ENSP00000347495,9606.ENSP00000355925,9606.ENSP00000380530,9606.ENSP00000400341,9606.ENSP00000478187	WFS1,MTNR1B,GCKR,ADRA2A,WARS,PROX1,DUSP8,FOXA2,CRY2
GO Process	GO:0010677	Negative regulation of cellular carbohydrate metabolic process	3	54	1.5	0.0443	9606.ENSP00000264717,9606.ENSP00000381793,9606.ENSP00000400341	GCKR,GRB10,FOXA2
GO Process	GO:0061178	Regulation of insulin secretion involved in cellular response to glucose stimulus	3	57	1.48	0.0489	9606.ENSP00000280155,9606.ENSP00000370421,9606.ENSP00000400341	ADRA2A,PDX1,FOXA2
STRING clusters	CL:25604	Mixed, incl. type 2 diabetes mellitus, and cellular triglyceride homeostasis	5	26	2.04	8.64e-06	9606.ENSP00000255198,9606.ENSP00000274695,9606.ENSP00000371398,9606.ENSP00000371634,9606.ENSP00000385780	ZBED3,CDKAL1,GLIS3,IGF2BP2,DGKB
STRING clusters	CL:25608	Mixed, incl. c2 calcium-dependent domain-containing protein 4, and gestational diabetes	4	12	2.28	3.07e-05	9606.ENSP00000255198,9606.ENSP00000274695,9606.ENSP00000371634,9606.ENSP00000385780	ZBED3,CDKAL1,IGF2BP2,DGKB
STRING clusters	CL:16061	IRS activation, and Protein-tyrosine phosphatase, non-receptor type-1/2	2	6	2.28	0.041	9606.ENSP00000304895,9606.ENSP00000381793	IRS1,GRB10
STRING clusters	CL:25610	Mixed, incl. zinc transporter 8, and cell division cycle protein 123	2	7	2.22	0.0474	9606.ENSP00000274695,9606.ENSP00000371634	CDKAL1,IGF2BP2
KEGG	hsa04930	Type II diabetes mellitus	3	46	1.57	0.028	9606.ENSP00000304895,9606.ENSP00000345708,9606.ENSP00000370421	IRS1,KCNJ11,PDX1
WikiPathways	WP1584	Type II diabetes mellitus	3	22	1.89	0.0072	9606.ENSP00000304895,9606.ENSP00000345708,9606.ENSP00000370421	IRS1,KCNJ11,PDX1
DISEASES	DOID:11714	Gestational diabetes	5	9	2.5	9.99e-08	9606.ENSP00000257068,9606.ENSP00000274695,9606.ENSP00000304895,9606.ENSP00000345708,9606.ENSP00000371634	MTNR1B,CDKAL1,IRS1,KCNJ11,IGF2BP2
DISEASES	DOID:9351	Diabetes mellitus	8	118	1.59	9.99e-08	9606.ENSP00000226760,9606.ENSP00000257068,9606.ENSP00000274695,9606.ENSP00000304895,9606.ENSP00000345708,9606.ENSP00000370421,9606.ENSP00000371398,9606.ENSP00000371634	WFS1,MTNR1B,CDKAL1,IRS1,KCNJ11,PDX1,GLIS3,IGF2BP2
DISEASES	DOID:0060158	Acquired metabolic disease	9	320	1.21	3e-06	9606.ENSP00000226760,9606.ENSP00000257068,9606.ENSP00000274695,9606.ENSP00000304895,9606.ENSP00000308024,9606.ENSP00000345708,9606.ENSP00000370421,9606.ENSP00000371398,9606.ENSP00000371634	WFS1,MTNR1B,CDKAL1,IRS1,PCSK1,KCNJ11,PDX1,GLIS3,IGF2BP2
DISEASES	DOID:0014667	Disease of metabolism	12	997	0.84	4.52e-05	9606.ENSP00000226760,9606.ENSP00000257068,9606.ENSP00000264717,9606.ENSP00000274695,9606.ENSP00000304895,9606.ENSP00000308024,9606.ENSP00000345708,9606.ENSP00000355536,9606.ENSP00000367064,9606.ENSP00000370421,9606.ENSP00000371398,9606.ENSP00000371634	WFS1,MTNR1B,GCKR,CDKAL1,IRS1,PCSK1,KCNJ11,MTR,CUBN,PDX1,GLIS3,IGF2BP2
DISEASES	DOID:9352	Type 2 diabetes mellitus	4	29	1.9	0.00019	9606.ENSP00000257068,9606.ENSP00000274695,9606.ENSP00000345708,9606.ENSP00000371634	MTNR1B,CDKAL1,KCNJ11,IGF2BP2
DISEASES	DOID:11717	Neonatal diabetes mellitus	3	8	2.33	0.00043	9606.ENSP00000345708,9606.ENSP00000370421,9606.ENSP00000371398	KCNJ11,PDX1,GLIS3
DISEASES	DOID:4	Disease	22	5921	0.33	0.0174	9606.ENSP00000226760,9606.ENSP00000257068,9606.ENSP00000262441,9606.ENSP00000264717,9606.ENSP00000274695,9606.ENSP00000280155,9606.ENSP00000288699,9606.ENSP00000304895,9606.ENSP00000308024,9606.ENSP00000342295,9606.ENSP00000343339,9606.ENSP00000345708,9606.ENSP00000347495,9606.ENSP00000355536,9606.ENSP00000355925,9606.ENSP00000359376,9606.ENSP00000367064,9606.ENSP00000370421,9606.ENSP00000371398,…	WFS1,MTNR1B,GLP2R,GCKR,CDKAL1,ADRA2A,DPYSL5,IRS1,PCSK1,ANKRD55,P2RX2,KCNJ11,WARS,MTR,PROX1,SLC17A9,CUBN,PDX1,GLIS3,IGF2BP2,GRB10,CRY2
DISEASES	DOID:0060639	Permanent neonatal diabetes mellitus	2	5	2.36	0.0266	9606.ENSP00000345708,9606.ENSP00000370421	KCNJ11,PDX1
DISEASES	DOID:13382	Megaloblastic anemia	2	5	2.36	0.0266	9606.ENSP00000355536,9606.ENSP00000367064	MTR,CUBN
UniProt Keywords	KW-0219	Diabetes mellitus	5	78	1.57	0.00021	9606.ENSP00000226760,9606.ENSP00000274695,9606.ENSP00000304895,9606.ENSP00000345708,9606.ENSP00000370421	WFS1,CDKAL1,IRS1,KCNJ11,PDX1
UniProt Keywords	KW-0846	Cobalamin	2	5	2.36	0.0206	9606.ENSP00000355536,9606.ENSP00000367064	MTR,CUBN

## Sheet: Sup_Table 5
Supplementary Table 5. Bioinformatic Analysis Results.
Color	Category	Term ID	Term Description	Observed Gene Count	Background Gene Count	Strength	False Discovery Rate	Matching Proteins in Network (IDs)	Matching Proteins in Network (labels)
cyan	DISEASES	DOID:9351	Diabetes mellitus	8	118	1.59	9.99e-08	9606.ENSP00000226760,9606.ENSP00000257068,9606.ENSP00000274695,9606.ENSP00000304895,9606.ENSP00000345708,9606.ENSP00000370421,9606.ENSP00000371398,9606.ENSP00000371634	WFS1,MTNR1B,CDKAL1,IRS1,KCNJ11,PDX1,GLIS3,IGF2BP2
yellow	DISEASES	DOID:11714	Gestational diabetes	5	9	2.5	9.99e-08	9606.ENSP00000257068,9606.ENSP00000274695,9606.ENSP00000304895,9606.ENSP00000345708,9606.ENSP00000371634	MTNR1B,CDKAL1,IRS1,KCNJ11,IGF2BP2
red	DISEASES	DOID:4	Disease	22	5921	0.33	0.0174	9606.ENSP00000226760,9606.ENSP00000257068,9606.ENSP00000262441,9606.ENSP00000264717,9606.ENSP00000274695,9606.ENSP00000280155,9606.ENSP00000288699,9606.ENSP00000304895,9606.ENSP00000308024,9606.ENSP00000342295,9606.ENSP00000343339,9606.ENSP00000345708,9606.ENSP00000347495,9606.ENSP00000355536,9606.ENSP00000355925,9606.ENSP00000359376,9606.ENSP00000367064,9606.ENSP00000370421,9606.ENSP00000371398,…	WFS1,MTNR1B,GLP2R,GCKR,CDKAL1,ADRA2A,DPYSL5,IRS1, PCSK1,ANKRD55,P2RX2,KCNJ11,WARS,MTR,PROX1,SLC17A9, CUBN,PDX1,GLIS3,IGF2BP2,GRB10,CRY2
magenta	UniProt Keywords	KW-0846	Cobalamin	2	5	2.36	0.0206	9606.ENSP00000355536,9606.ENSP00000367064	MTR,CUBN
darkgreen	GO Process	GO:0042593	Glucose homeostasis	10	188	1.49	1.2e-08	9606.ENSP00000226760,9606.ENSP00000257068,9606.ENSP00000264717,9606.ENSP00000280155,9606.ENSP00000304895,9606.ENSP00000332979,9606.ENSP00000345708,9606.ENSP00000364512,9606.ENSP00000370421,9606.ENSP00000478187	WFS1,MTNR1B,GCKR,ADRA2A,IRS1,BACE2,KCNJ11,G6PC2, PDX1, CRY2
orange	GO Process	GO:0050796	Regulation of insulin secretion	8	182	1.4	4.22e-06	9606.ENSP00000257068,9606.ENSP00000280155,9606.ENSP00000304895,9606.ENSP00000345708,9606.ENSP00000364512,9606.ENSP00000370421,9606.ENSP00000400341,9606.ENSP00000467494	MTNR1B,ADRA2A,IRS1,KCNJ11,G6PC2,PDX1,FOXA2,GIPR
blue	GO Process	GO:0065008	Regulation of biological quality	19	4042	0.43	0.0061	9606.ENSP00000226760,9606.ENSP00000255198,9606.ENSP00000257068,9606.ENSP00000264717,9606.ENSP00000280155,9606.ENSP00000304895,9606.ENSP00000308024,9606.ENSP00000332979,9606.ENSP00000343339,9606.ENSP00000345708,9606.ENSP00000364512,9606.ENSP00000367064,9606.ENSP00000370421,9606.ENSP00000371634,9606.ENSP00000381793,9606.ENSP00000385780,9606.ENSP00000400341,9606.ENSP00000467494,9606.ENSP00000478187	WFS1,ZBED3,MTNR1B,GCKR,ADRA2A,IRS1,PCSK1,BACE2,P2RX2, KCNJ11,G6PC2,CUBN,PDX1,IGF2BP2,GRB10,DGKB,FOXA2,GIPR, CRY2
limegreen	GO Process	GO:0010646	Regulation of cell communication	16	3514	0.42	0.0382	9606.ENSP00000226760,9606.ENSP00000255198,9606.ENSP00000257068,9606.ENSP00000280155,9606.ENSP00000304895,9606.ENSP00000343339,9606.ENSP00000345708,9606.ENSP00000349131,9606.ENSP00000364512,9606.ENSP00000370421,9606.ENSP00000380530,9606.ENSP00000381793,9606.ENSP00000385780,9606.ENSP00000400341,9606.ENSP00000467494,9606.ENSP00000478187	WFS1,ZBED3,MTNR1B,ADRA2A,IRS1,P2RX2,KCNJ11,RSPO3, G6PC2,PDX1,DUSP8,GRB10,DGKB,FOXA2,GIPR,CRY2
